# Supplementary material for: N(alpha)-acetyltransferase 40-mediated histone acetylation plays an important role in ecdysone regulation of metamorphosis in the red flour beetle, Tribolium castaneum
Source: Commun Biol. 2024 May 3;7:521. doi: 10.1038/s42003-024-06212-7 (PMC11068786; doi:10.1038/s42003-024-06212-7)
Supplement: Supplementary file 3 — Supplementary data 1 [file 42003_2024_6212_MOESM3_ESM.xlsx]

## Sheet: NAA40_KD downregulated genes
Feature ID	EDGE test: Control vs NAA40_KD, tagwise dispersions - Fold change	EDGE test: Control vs NAA40_KD, tagwise dispersions - FDR p-value correction	Description
LOC652934	-60.3113	0.0109252	dachshund homolog 1
LOC654895	-43.8677	0	trafficking protein particle complex subunit 10
LOC654897	-97.0082	9.26377e-10	eukaryotic translation initiation factor 3 subunit D
LOC654988	-28.2879	0.0138199	PDZ domain-containing RING finger protein 4
LOC655012	-8.80027	0.000136559	mushroom body large-type Kenyon cell-specific protein 1
LOC655204	-28.4417	0.0244219	putative defense protein Hdd11
LOC655210	-6.84477	0.0349371	myoglianin
LOC655384	-6.00759	0.000684061	amine sulfotransferase
LOC655388	-4.36381	0.0274906	uncharacterized LOC655388
LOC655028	-5.09941	0.0439341	ecdysone-induced protein 74EF
LOC655427	-491.778	0.040488	roundabout
LOC655464	-5.83695	0.0132849	osiris-like protein
LOC655532	-19.3329	0.012975	uncharacterized LOC655532
LOC655551	-204.76	0.00231073	uncharacterized LOC655551
LOC655561	-657.528	0.00911324	elongation of very long chain fatty acids protein AAEL008004
LOC655575	-116.324	0.00467545	similar to CG6058-PF, isoform F
LOC655583	-10725.9	0.0035588	death-associated small cytoplasmic leucine-rich protein SCLP
LOC655610	-4.62075	0.0120692	serine/arginine-rich splicing factor 1A
LOC655633	-68.103	3.85861e-07	SPARC-related modular calcium-binding protein 2
LOC655767	-4.84956	0.0306277	DNA replication licensing factor Mcm7
LOC655854	-5.23474	0.0226371	similar to CG7076-PA
LOC655936	-8.69863	6.40737e-05	histidine-rich protein PFHRP-II
LOC655955	-168.045	0.0027323	frizzled 4
LOC656022	-7.74343	0.0041301	ankyrin-1
LOC656096	-1561.56	0.00024848	uncharacterized LOC656096
LOC656122	-190.505	0.000997779	RING finger protein nhl-1
LOC656242	-107.652	3.22176e-06	spineless
LOC656251	-45.0243	2.11899e-15	kinesin 8A
LOC656276	-10.2034	0.00298313	60S acidic ribosomal protein P2
LOC656306	-344.419	0.00617841	cytochrome P450 4c3
LOC656334	-1074.59	0.00324925	kelch-like protein 21
LOC656349	-145.924	0.0293823	uncharacterized LOC656349
LOC656381	-11.0679	2.0333e-05	gluon
LOC656390	-5.40104	0.0263668	serpin peptidase inhibitor 2
LOC656470	-1242.47	0.026085	uncharacterized LOC656470
LOC656505	-1300.95	9.42484e-05	uncharacterized LOC656505
LOC656542	-26.3003	0.0482022	uncharacterized LOC656542
LOC656565	-5.26122	0.00332634	tyrosine-protein kinase Src64B
LOC656624	-3071.17	0.0151618	protocadherin-like wing polarity protein stan
LOC656686	-6.44626	0.00387336	sodium channel protein Nach
LOC656807	-7.30017	0.0271959	actin-binding protein anillin
LOC656812	-575.375	0.00194075	pair-rule protein odd-paired
LOC656822	-17.4495	0.00295846	serine protease H51
LOC656854	-12.606	0.000829855	division abnormally delayed protein
LOC656936	-99.3416	0.00811104	cuticle protein 19
LOC657043	-4.98091	0.0294087	DNA ligase 4
LOC657061	-8.1348	0.0306277	DNA replication licensing factor Mcm3
LOC657072	-160.186	0.00201687	26S proteasome non-ATPase regulatory subunit 14
LOC657143	-2532.39	0.0112675	knickkopf 3
LOC657172	-18.4108	0.00377016	cuticle protein 19.8
LOC657249	-1637.27	0.0446316	GTP-binding protein REM 1
LOC657267	-26.1493	0.00183709	acyl-CoA Delta(11) desaturase-like
LOC657312	-40.7876	0.0479202	aminopeptidase N
LOC657340	-286.905	0.00161118	keratin, type I cytoskeletal 9
LOC657382	-174.57	0.0005181	discoidin domain-containing receptor 2
LOC657400	-25.4823	0.000108671	uncharacterized LOC657400
LOC657403	-12.8806	0.00874506	uncharacterized LOC657403
LOC657405	-57.2682	0.0320037	cuticle protein 16.5, isoform A
LOC660005	-4.43965	0.012975	ecdysone-inducible protein E75
LOC657480	-13.1742	0.00122286	uncharacterized LOC657480
LOC657519	-8.32374	0.0259422	osiris 19
LOC657620	-7.63553	7.90015e-05	pollen-specific leucine-rich repeat extensin-like protein 4
LOC657658	-592.109	0.0328453	mucin-5AC
LOC657675	-585.423	0.00793627	uncharacterized LOC657675
LOC657688	-12.8737	0.0348887	Kv channel-interacting protein 4
LOC657732	-3.34212	0.0293823	citron Rho-interacting kinase
LOC657749	-1958.23	3.22973e-05	uncharacterized LOC657749
LOC657796	-10.3982	0.0256966	inositol-trisphosphate 3-kinase A
LOC657888	-38.8614	1.30904e-06	glycine-rich cell wall structural protein
LOC657914	-131.506	0.0222213	myosin 20
LOC658041	-423.323	2.25682e-24	heat shock protein DDB_G0288861
LOC658082	-6.1855	0.00599458	calcium and integrin-binding protein 1
LOC658131	-235.136	0.00234997	DNA ligase 1
LOC658140	-1883.66	0.00189958	uncharacterized LOC658140
LOC658369	-4.65952	0.0135682	uncharacterized LOC658369
LOC658418	-837.846	0.0403037	zinc finger protein 512B
LOC658451	-237.562	0.0293516	serine/arginine-rich splicing factor 2
LOC658530	-19.7176	0.0416349	pre-mRNA-processing factor 19
LOC658538	-21.6466	1.58125e-07	apolipoprotein D
LOC658540	-10.3188	0.00780969	protein extra-macrochaetae
LOC658653	-13.6136	0.00380674	cubitus interruptus
LOC658664	-52.0701	0.0191782	proclotting enzyme
LOC658687	-179.712	0	UBX domain-containing protein 1
LOC658740	-4.09102	0.035035	uncharacterized LOC658740
LOC658761	-3.52119	0.025339	cuticle protein 7
LOC658829	-8480.31	3.96713e-05	histidine-rich glycoprotein
LOC658847	-3.19432	0.0375558	cadherin-89D
LOC658876	-2634.89	0.00629989	splicing factor 3A subunit 2
LOC658927	-31.5193	0.00115594	pupal cuticle protein C1B
LOC658987	-378.969	0.0150543	pollen-specific leucine-rich repeat extensin-like protein 1
LOC659126	-23.667	1.50557e-06	nuclear polyadenylated RNA-binding protein 3
LOC659148	-488.709	0.00742955	nose resistant to fluoxetine protein 6
LOC659149	-5.67115	0.0149003	zinc finger SWIM domain-containing protein 8
LOC659250	-2515.62	0.0131209	homeobox protein cut
LOC659267	-15.7393	0.0348184	protein expanded
LOC659306	-1258.33	0.000933874	glycine-rich cell wall structural protein
LOC659608	-173.944	0.0287089	uncharacterized LOC659608
LOC659609	-81.6663	0.000633524	endothelin-converting enzyme 1
LOC659707	-111.504	0.026085	tyrosine-protein phosphatase Lar
LOC659713	-5.12078	0.027862	cadherin-related tumor suppressor
LOC659859	-40.4553	2.52985e-06	hornerin
LOC659868	-3.54513	0.0201626	fatty acyl-CoA reductase 1-like
LOC659973	-1628.84	0.0362586	zinc finger protein 396
LOC659991	-1629.13	0.0214962	claspin
LOC659998	-357.734	0.0482022	putative fatty acyl-CoA reductase CG5065
LOC660017	-10379.5	0.00192493	uncharacterized LOC660017
LOC660033	-3.64266	0.0328453	pleiotrophin
LOC660041	-177.615	0.000491664	Krueppel-like factor 11
LOC660149	-694.212	0.0235684	protein regulator of cytokinesis 1
LOC660153	-3.03194	0.0441907	protein lethal(2)essential for life
LOC660178	-387.075	0.0124858	fatty acid synthase
LOC660345	-93.8975	0.000761882	homeobox protein caupolican
LOC660464	-4.36867	0.0303278	uncharacterized LOC660464
LOC660465	-171.558	0.0348232	cadherin-23
LOC660485	-388.708	0.0164075	uncharacterized LOC660485
LOC660559	-35.6115	0.0221314	pollen-specific leucine-rich repeat extensin-like protein 1
LOC660573	-1010.83	1.76219e-09	C-type lectin
LOC660584	-307.708	0.0227389	uncharacterized LOC660584
LOC660619	-4.58093	0.0116055	serine/threonine-protein kinase S6KL
LOC660654	-8.9873	1.48521e-05	coiled-coil domain-containing protein 170
LOC660675	-1038.58	0.0131811	EF-hand domain-containing protein D2 homolog
LOC660697	-8.32378	0.000181518	toll-like receptor 6
LOC660719	-225.851	0.0180397	chorion peroxidase
LOC660740	-1544.23	0.00315263	atrial natriuretic peptide-converting enzyme
LOC660742	-8.46013	0.0312566	uncharacterized LOC660742
LOC660808	-1058.94	0.00991005	toll-like receptor 8
LOC660815	-149.619	0.0266079	tyrosine-protein kinase-like otk
LOC660816	-4.17584	0.0263668	uncharacterized LOC660816
LOC660880	-9450.01	0.000136559	uncharacterized LOC660880
LOC660888	-10.6557	0.00014298	prolow-density lipoprotein receptor-related protein 1
LOC660913	-6.97247	5.91739e-05	LIX1-like protein
LOC660942	-3.81817	0.0338972	similar to CG33087-PC
LOC660983	-3.4078	0.0427364	kinesin-like protein CG14535
LOC661027	-3.50672	0.0293028	protein mab-21
LOC661030	-17155.3	0.000409425	toll-7-like protein
LOC661043	-27.1406	2.57751e-06	nidogen-1
LOC661085	-6.0196	0.0153824	proclotting enzyme
LOC661164	-466.81	0.0180382	CCHC-type zinc finger protein CG3800
LOC661226	-3.83172	0.00805626	protein singed
LOC661313	-9.8005	0.0297904	scabrous
LOC661330	-4.4284	0.016574	uncharacterized LOC661330
LOC661389	-7.25569	0.00208403	synaptotagmin 15
LOC661613	-14.6843	9.73011e-06	rap guanine nucleotide exchange factor 4
LOC661617	-6.24569	0.0140737	60S ribosomal protein L23a
LOC661642	-17.1388	9.26377e-10	tetratricopeptide repeat protein 28
LOC661658	-4.00845	0.0109634	cuticle protein 16.5, isoform A
LOC661659	-35.4747	8.14706e-07	odorant receptor
LOC661704	-3.66452	0.0351979	transmembrane protease serine 9
LOC661758	-4.4457	0.0437329	ankyrin repeat and BTB/POZ domain-containing protein 2
LOC661849	-360.741	0.0207114	skin secretory protein xP2
LOC661856	-14.6687	0.00646557	meiotic nuclear division protein 1 homolog
LOC661943	-10.9626	2.6376e-06	surface protein
LOC662006	-210.314	0.0316591	protein dachsous
LOC662011	-3.35312	0.0435661	extracellular serine/threonine protein kinase four-jointed
LOC662099	-21.4332	1.5344e-06	bifunctional methylenetetrahydrofolate dehydrogenase/cyclohydrolase, mitochondrial
LOC662147	-9.59983	0.0316591	neurobeachin
LOC662150	-3.10319	0.043527	cell adhesion molecule 3
LOC662197	-4630.41	0.00246672	alpha-N-acetylgalactosaminidase
LOC662237	-905.794	0.0170143	protein lethal(2)essential for life
LOC662355	-3.32104	0.0490619	hypothetical protein
LOC662370	-3.44436	0.0137772	uncharacterized LOC662370
LOC662374	-11.9698	0.00112534	uncharacterized LOC662374
LOC662397	-109.108	2.37771e-05	uncharacterized LOC662397
LOC662448	-7.09704	0.00264442	somatomedin-B and thrombospondin type-1 domain-containing protein
LOC662499	-3.57503	0.0337011	larval cuticle protein A3A
LOC662553	-34.0709	0.0479027	lutropin-choriogonadotropic hormone receptor
LOC662894	-3.78283	0.0331839	serine protease-like protein
LOC662902	-13672.4	1.29525e-05	uncharacterized LOC662902
LOC662912	-4.07872	0.00780969	sodium/hydrogen exchanger 11-like
LOC662917	-12.8086	0.000896073	dual specificity mitogen-activated protein kinase kinase 4
LOC662944	-22.1212	5.11814e-08	sodium/hydrogen exchanger 10
LOC662948	-1364.8	0.00407598	28S ribosomal protein S7, mitochondrial
LOC663058	-120.232	0.036318	uncharacterized LOC663058
LOC663063	-75.2214	0.012592	tetratricopeptide repeat protein 21B
LOC663146	-15829.2	5.51326e-05	cilia- and flagella-associated protein 44
LOC663168	-72.8951	0.00892541	hormone receptor 4
LOC663206	-31.1534	2.73747e-08	UV excision repair protein RAD23 homolog B
LOC663222	-9934.14	0.00110387	facilitated trehalose transporter Tret1
LOC663246	-42.5998	1.59933e-05	uncharacterized LOC663246
LOC663372	-3.32806	0.0362586	dystroglycan
LOC663375	-7854.67	3.28411e-05	TOX high mobility group box family member 4
LOC663405	-5275.47	0.00704602	hypothetical protein
LOC663422	-648.317	0.00494896	probable nuclear hormone receptor HR3
LOC663436	-5.45186	0.00283746	uncharacterized LOC663436
LOC663538	-688.863	0.00742955	uncharacterized LOC663538
LOC663555	-6.65454	0.00283746	26S proteasome non-ATPase regulatory subunit 11
LOC663629	-74.8105	3.90747e-06	larval/pupal cuticle protein H1C
LOC663648	-32.9556	6.13455e-12	larval/pupal cuticle protein H1C
LOC663744	-4.09015	0.0459994	uncharacterized LOC663744
LOC663752	-39.1613	0.0316591	neurotactin
LOC663758	-7.83268	0.000424602	proline-rich protein 4
LOC663765	-3.32424	0.0362205	probable glutamine-dependent NAD(+) synthetase
LOC663775	-1320.92	0.00302907	uncharacterized LOC663775
LOC663816	-3.22927	0.0328453	copper homeostasis protein cutC homolog
LOC663818	-3.16159	0.0467462	larval cuticle protein F1
LOC663899	-59.5884	0.0267809	myosin-9
LOC664026	-4.10638	0.0034528	teneurin-m
LOC657515	-7.18106	0.0490619	ecdysone receptor
LOC664175	-1500.28	0.00939681	netrin receptor UNC5C
LOC664235	-61.9036	0.0131811	serine protease inhibitor dipetalogastin
LOC664238	-19.1953	0.0135682	transcription factor SPT20 homolog
LOC664268	-942.938	7.62256e-05	uncharacterized LOC664268
LOC655482	-78.8115	0.0235684	N-alpha-acetyltransferase 40
LOC664436	-2.99439	0.0353423	centromere-associated protein E
LOC664468	-197.418	0.000555538	uncharacterized LOC664468
LOC664495	-44.5746	0.0320142	cuticle protein 64
LOC664509	-4.32518	0.00183188	enolase-phosphatase E1
LOC664554	-3.6469	0.0251524	interference hedgehog
LOC664576	-5.08325	0.00174891	myrosinase 1
LOC664594	-54049	2.73337e-07	calbindin-32
LOC664598	-5.10019	0.0421514	odorant binding protein (subfamily minus-C) C01
LOC664605	-123.39	0.0312566	nucleolar protein 4
LOC6607770	-3.38735	0.0311544	protein CREBRF homolog
LOC6620120	-4.50251	0.0210538	phosphatidylinositol 5-phosphate 4-kinase type-2 alpha
LOC100141568	-41.2098	1.57655e-11	retrovirus-related Pol polyprotein from transposon 17.6
LOC100141602	-17.2854	0.0439341	probable tubulin polyglutamylase TTLL2
LOC100141615	-4.29279	0.0227389	uncharacterized LOC100141615
LOC100141622	-254.049	2.50072e-07	uncharacterized LOC100141622
LOC100141645	-6.33575	0.000315561	uncharacterized LOC100141645
LOC100141672	-8.10738	0.0308037	probable H/ACA ribonucleoprotein complex subunit 1
LOC100141679	-4.11839	0.0262203	bromodomain-containing protein DDB_G0280777
LOC100141694	-4.43095	0.0373229	similar to dachshund
LOC100141714	-6.39587	0.00214005	coiled-coil domain-containing protein AGAP005037
LOC100141771	-79.2323	1.32535e-12	uncharacterized LOC100141771
LOC100141789	-4.53357	0.0132849	serine protease P40
LOC100141869	-3356.99	0.0131811	putative fatty acyl-CoA reductase CG5065
LOC100141870	-6.18441	0.0472143	location of vulva defective 1
LOC100141877	-30.0929	0.00108387	zinc finger protein 502
LOC100141893	-45.023	1.76219e-09	uncharacterized LOC100141893
LOC100141894	-23.6954	0.00053552	titin
LOC100141934	-3352.15	0.0131811	golgin subfamily A member 6-like protein 22
LOC100141964	-42.8397	2.69324e-09	elastin
LOC100141970	-22.0068	0.00437125	similar to Uncharacterized protein C18orf1
LOC100142044	-4.40662	0.0484132	uncharacterized LOC100142044
LOC100142057	-4.51143	0.0233672	stress response protein NST1
LOC100142075	-43.9024	0.0034528	uncharacterized LOC100142075
LOC100142093	-6.28276	0.0110273	uncharacterized LOC100142093
LOC100142095	-259.125	0.02233	glycine-rich protein DOT1
LOC100142120	-241.565	0.0338972	glycine-rich protein DOT1
LOC100142132	-6.31518	0.00676071	uncharacterized LOC100142132
LOC100142166	-5.33245	0.00664786	sortilin-related receptor
LOC100142188	-26.9356	2.53293e-05	uncharacterized LOC100142188
LOC100142207	-12.8914	1.63803e-06	histidine-rich glycoprotein
LOC100142247	-3.54319	0.0320037	uncharacterized LOC100142247
LOC100142288	-5.97763	0.000697468	similar to GA12977-PA
LOC100142294	-5.25864	0.00151106	alpha-protein kinase 1
LOC100142336	-9.72996	0.0183654	vielfaltig
LOC100142396	-4.86641	0.0346166	uncharacterized LOC100142396
LOC100142401	-3.34483	0.0306277	discoidin domain-containing receptor 2
LOC100142416	-39.9084	9.32233e-14	hypothetical protein
LOC100142439	-6.31635	0.000257181	elastin
LOC100142464	-4.00493	0.00658186	multidrug resistance-associated protein 4-like
LOC100142569	-23.5488	0.0353803	DNA damage-regulated autophagy modulator protein 2-like
LOC100142570	-297.153	0.0297904	glycine-rich cell wall structural protein 1
LOC100142573	-30.9465	0.0160785	uncharacterized LOC100142573
LOC103312114	-2799.35	1.75582e-08	pupal cuticle protein G1A
LOC103312129	-3.12763	0.0462452	hypothetical protein
LOC103312133	-4.72041	0.0244027	larval cuticle protein 16/17-like
LOC103312478	-1111.37	6.83156e-08	protein APCDD1-like
LOC103312565	-181.746	0.0418728	uncharacterized LOC103312565
LOC103312651	-12.5722	1.36298e-05	histidine-rich glycoprotein
LOC103312680	-7.29036	0.0110881	uncharacterized LOC103312680
LOC103312691	-52.7477	0.0111771	uncharacterized LOC103312691
LOC103312710	-329.126	0.0150874	myrosinase-binding protein 2
LOC103312711	-87.5328	0.00115594	loricrin-like
LOC103312733	-6.44684	0.00122286	uncharacterized LOC103312733
LOC103312789	-5.29027	0.021679	altered inheritance of mitochondria protein 3
LOC103312850	-4.65665	0.0221892	uncharacterized LOC103312850
LOC103313065	-5.43229	0.0311544	aromatic-L-amino-acid decarboxylase
LOC103313083	-8.24766	0.000868159	hypothetical protein
LOC103313104	-1540.64	0.025641	homeotic protein spalt-major
LOC103313128	-12.0994	0.000428829	serine/threonine-protein phosphatase 6 regulatory ankyrin repeat subunit B-like
LOC103313138	-32.2068	3.71977e-06	kinesin-II 85 kDa subunit-like
LOC103313143	-5.11536	0.0140335	uncharacterized LOC103313143
LOC103313198	-7.96625	0.0312861	kinesin-like protein KIF23
LOC103313203	-42.0911	0.00307065	uncharacterized LOC103313203
LOC103313314	-8.76615	0.000211472	uncharacterized LOC103313314
LOC103313377	-8.98042	0.00028212	uncharacterized LOC103313377
LOC103313431	-109.23	0.0180397	uncharacterized LOC103313431
LOC103313432	-335.059	0.0122996	uncharacterized LOC103313432
LOC103313448	-12.5812	7.03351e-08	hypothetical protein
LOC103313449	-404.864	0.00996077	uncharacterized LOC103313449
LOC103313450	-558.241	0.00236973	hypothetical protein
LOC103313452	-203.707	0.0423081	DNA replication licensing factor Mcm2
LOC103313521	-429.234	0.0180797	hypothetical protein
LOC103313522	-4.72641	0.0411187	histidine-rich glycoprotein
LOC103313638	-1726.59	1.67169e-06	uncharacterized protein F12A10.7-like
LOC103313673	-23.6208	0.0109487	hypothetical protein
LOC103313687	-3.68283	0.0133979	uncharacterized LOC103313687
LOC103313715	-4.7611	0.0111362	uncharacterized LOC103313715
LOC103313721	-5.15879	0.00205767	macoilin-2-like
LOC103313820	-2.99317	0.0379542	acylphosphatase-1-like
LOC103313851	-4.24125	0.0131811	potassium/sodium hyperpolarization-activated cyclic nucleotide-gated channel 1
LOC103313871	-9.63183	0.000244655	mucin-12-like
LOC103313889	-21.8221	9.4153e-05	uncharacterized LOC103313889
LOC103314047	-1250.07	0.000109533	epidermal growth factor-like protein 8
LOC103314057	-4.59252	0.0041128	hypothetical protein
LOC103314122	-3.81883	0.0102258	prisilkin-39
LOC103314167	-49.4679	0.000103216	lipase member I-like
LOC103314197	-128.189	0.000197741	receptor-type tyrosine-protein phosphatase alpha-like
LOC103314322	-101.071	0.025641	stress response protein NST1
LOC103314361	-3.83416	0.0421514	uncharacterized LOC103314361
LOC103314523	-2187.84	0.00293874	uncharacterized LOC103314523
LOC103314730	-2350.49	0.00206866	uncharacterized LOC103314730
LOC103314772	-6.12842	0.0237858	uncharacterized LOC103314772
LOC103314867	-1682.76	2.84507e-05	zinc metalloproteinase nas-4
LOC103314924	-5.61513	0.000827874	RNA polymerase II degradation factor 1
LOC103314927	-3.4895	0.0496923	uncharacterized LOC103314927
LOC103315031	-9.45255	0.0211336	lysine-specific histone demethylase 1A
LOC103315064	-8.60035	0.000592931	uncharacterized LOC103315064
LOC103315106	-12.6549	0.00183188	hypothetical protein
LOC103315174	-78.5361	0.0251847	uncharacterized LOC103315174
LOC103315175	-32.6823	0.0158184	tetra-peptide repeat homeobox protein 1
LOC103315226	-4.5707	0.00174891	myb-like protein K
LOC103315235	-3.54763	0.0406323	probable chitinase 3
LOC103315243	-10.1367	0.000697468	LIM and SH3 domain protein Lasp
LOC107397436	-13.1735	0.0358399	uncharacterized LOC107397436
LOC107397473	-6.36195	7.09945e-05	uncharacterized LOC107397473
LOC107397693	-3.82569	0.0495601	golgin IMH1
LOC107397780	-638.07	0.049553	histidine-rich glycoprotein-like
LOC107397887	-32.4748	0.000694157	larval cuticle protein A2B-like
LOC107397927	-28.9943	0.00110387	hornerin-like
LOC107397928	-3.12194	0.0440398	adult-specific cuticular protein ACP-20-like
LOC107398084	-5.33563	0.00236973	uncharacterized LOC107398084
LOC107398610	-38.6603	1.00988e-07	uncharacterized LOC107398610
LOC107398643	-396.477	0.0145246	uncharacterized LOC107398643
LOC107399091	-6.2842	0.0181968	uncharacterized LOC107399091
LOC107399092	-4.02677	0.0444063	uncharacterized LOC107399092
LOC107399216	-170.82	0.0337011	disks large 1 tumor suppressor protein-like
LOC107399224	-4.71633	0.0131209	trypsin-1

## Sheet: NAA40_KD upregulated genes
Feature ID	EDGE test: Control vs NAA40_KD, tagwise dispersions - Fold change	EDGE test: Control vs NAA40_KD, tagwise dispersions - FDR p-value correction	Description
LOC655204	17.8954	0.00438712	putative defense protein Hdd11
LOC654895	6.8212	0.000768141	trafficking protein particle complex subunit 10
LOC654897	7.66928	0.0149003	eukaryotic translation initiation factor 3 subunit D
LOC654988	5.69952	0.0293823	PDZ domain-containing RING finger protein 4
LOC655012	10.835	0.000552172	mushroom body large-type Kenyon cell-specific protein 1
LOC655204	12.1353	2.83378e-06	putative defense protein Hdd11
LOC655210	5.85142	0.0171538	myoglianin
LOC655384	213.234	4.31406e-08	amine sulfotransferase
LOC655388	2259.98	0.000118066	uncharacterized LOC655388
LOC655409	4.75107	0.0403037	actin, muscle
LOC655427	6.83979	0.00539692	roundabout
LOC655464	3.56924	0.0213763	osiris-like protein
LOC655532	4.69574	0.0201405	uncharacterized LOC655532
LOC655551	16.3942	1.32705e-05	uncharacterized LOC655551
LOC655561	4.66893	0.0255928	elongation of very long chain fatty acids protein AAEL008004
LOC100141528	18.3563	0.0131011	anti-diruetic peptide
LOC100141546	319.548	0.0490619	collagenase
LOC100141563	40.7138	0.00539692	DNA replication licensing factor Mcm7
LOC100141690	18.3498	0.00656923	nose resistant to fluoxetine protein 6-like
LOC100141705	10.8703	0.00710397	brachyurin
LOC100141741	3.27047	0.0377134	endo-1,4-beta-xylanase A
LOC100141778	15.2977	0.0435661	serine protease H117
LOC100141820	637.569	0.00505365	similar to anon-37Cs
LOC100141891	4.35569	0.0415167	cytochrome P450 4C1-like
LOC100141899	16.3424	0.000118066	protein takeout-like
LOC100141930	642.859	0.0390497	osteopetrosis-associated transmembrane protein 1
LOC100141947	28.1662	0.00742468	kinesin 8A
LOC100142010	10.2147	0.0015433	putative beta-carotene-binding protein
LOC100142031	102.14	0.000274879	atlastin
LOC100142037	387.505	0.0218986	sulfhydryl oxidase 2
LOC100142048	855.28	1.46391e-19	brachyurin-like
LOC100142056	8.20903	0.027733	nose resistant to fluoxetine protein 6-like
LOC100142058	10.8804	0.00663191	keratin, type I cytoskeletal 9
LOC100142088	17.2553	0.0195678	RING finger protein nhl-1
LOC100142186	2454.86	5.11814e-08	brachyurin-like
LOC100142251	4156.95	1.62815e-27					LOC100142385	TcasGA2_TC014551	N-acetylneuraminate lyase
LOC100142328	6.56457	0.0150638	15-hydroxyprostaglandin dehydrogenase [NAD(+)]
LOC100142333	12.3299	0.015201	similar to CG5156 CG5156-PA
LOC100142357	917.143	3.42212e-13	similar to putative serine proteinase
LOC100142367	15.5963	8.24124e-05	transmembrane protease serine 9-like
LOC100142385	4.45794	0.00874506	larval cuticle protein A2B
LOC100142407	9.77709	5.94656e-05					LOC103312155	TcasGA2_TC000290	uncharacterized LOC103312155
LOC100142410	5.4867	0.0311544	insulin-like growth factor-binding protein complex acid labile subunit
LOC100142411	294.313	0.0316811	prismalin-14
LOC103312154	16.4051	0.00937124	actin-related protein 1-like
LOC103312155	45.2119	0.0057731					LOC103312335	TcasGA2_TC003492	thyrotropin-releasing hormone receptor
LOC103312156	132.917	8.02306e-06	hypothetical protein
LOC103312223	48.8489	0.00360949	leucine-rich repeat-containing protein 15-like
LOC103312225	5.44638	0.00287493	adenosine deaminase CECR1-A
LOC103312300	666.98	0.00122286
LOC103312335	1641.19	0.00501606	decorin-like
LOC103312344	5.23364	0.0320037	activity-regulated cytoskeleton-associated protein-like
LOC103312427	4.64939	0.00484966	ETS homologous factor				LOC103312869	TRPL	sphingomyelin phosphodiesterase
LOC103312494	6.53058	0.0222738	hypothetical protein
LOC103312575	8.00594	0.00780969	lamin-B receptor-like
LOC103312583	5.41913	0.00214005	sodium channel protein Nach
LOC103312622	5.95433	0.000626739
LOC103312816	53.3385	0.0457861	cuticle protein 19
LOC103312853	5.04325	0.02233					LOC103313165	TcasGA2_TC013326, P140	venom protease
LOC103312863	10.345	0.0218986	uncharacterized LOC103312863
LOC103312869	17.2774	0.00106361					LOC103313260	TcasGA2_TC033219	hypothetical protein
LOC103312936	4.82542	0.0060674	sulfotransferase 1A1
LOC103312985	43.8141	7.09945e-05	hypothetical protein
LOC103313009	8.14019	0.000173583	uncharacterized LOC103313009
LOC103313050	153.958	0.00771714	trans-1,2-dihydrobenzene-1,2-diol dehydrogenase-like
LOC103313132	3.60269	0.049553	uncharacterized LOC103313132
LOC103313165	4.69214	0.0226371	uncharacterized LOC103314206
LOC103313224	26.9677	0.0104482	extensin-like
LOC103313260	17.787	0.0440398	uncharacterized LOC103314461
LOC103313271	420.722	0.00681961	reactive oxygen species modulator 1
LOC103313518	7.59266	0.0117754	uncharacterized LOC103314463
LOC103313539	4.48461	0.00710397	uncharacterized LOC103313539
LOC103313634	3.99987	0.0209522	G8 domain-containing protein DDB_G0286311
LOC103313645	66.361	0.000919062	hypothetical protein
LOC103313687	728.751	0.00450504	uncharacterized
LOC103313744	430.621	0.0054127					LOC103314247		acyl-coenzyme A thioesterase 13
LOC103313766	5591.64	7.35761e-09	cuticle protein
LOC103313770	22.3697	0.00022074	hypothetical protein
LOC103313894	87.2631	3.7641e-10	chymotrypsin BI
LOC103314047	100.942	0.0295552	odorant receptor 45b
LOC103314145	11.1222	0.00126179	uncharacterized LOC103314145
LOC103314192	178.345	0.000462712	alpha-tocopherol transfer protein
LOC103314202	85.7002	0.00113753	uncharacterized LOC103314202
LOC103314247	5.90338	0.0328453	GTP-binding protein REM 1
LOC103314416	7.08327	0.0116055	major facilitator superfamily domain-containing protein 9
LOC103314461	91.0907	0.00239276
LOC103314464	2427.63	2.73337e-07	acyl-CoA Delta(11) desaturase-like
LOC103314481	3.49258	0.0390497	uncharacterized
LOC103314554	50.4918	0.00771714	28 kDa ribonucleoprotein, chloroplastic-like
LOC103314556	4.04171	0.00931203	choline transporter-like protein 1
LOC103314623	788.809	4.41028e-06	uncharacterized
LOC103314646	4.92007	0.0459223	hypothetical protein
LOC103314826	8.26653	0.00115594	carboxypeptidase N subunit 2-like
LOC103314884	15.4952	6.33907e-05	fatty acid synthase
LOC103314894	8.5685	0.0096496	uncharacterized LOC103314894
LOC103315022	17.4658	0.000392039	phospholipase A2 inhibitor
LOC103315031	53.49	4.2924e-06	uncharacterized LOC103315099
LOC103315099	30.5335	1.1494e-07	keratin, type I cytoskeletal 9
LOC103315129	3.69765	0.0364559	discoidin domain-containing receptor 2
LOC103315179	32.9794	9.69863e-06	delta(7)-sterol 5(6)-desaturase erg31
LOC103315185	8.03257	0.0478469
LOC107397409	6.71229	0.000189133	sulfhydryl oxidase 2-like
LOC107397423	11.6827	0.000242365	uncharacterized LOC107397423
LOC107397844	6.71531	0.0294707	uncharacterized LOC107397844
LOC107397846	323.919	0.0162397
LOC107397947	3.81099	0.0263668	sodium-coupled monocarboxylate transporter 1-like
LOC107398155	4.62818	0.00603107
LOC107398445	568.369	0.0390497	uncharacterized
LOC107398547	729.447	0.0391307	uncharacterized
LOC107398577	4.98565	0.017237	cytochrome P450 9e2-like
LOC107398679	433.633	0.00855954	uncharacterized LOC107398679
LOC107398717	197.703	0.0340662	uncharacterized LOC107397846
LOC107398755	39.9125	0.00065701	uncharacterized protein DDB_G0290685-like
LOC107399222	4.08299	0.0428187	synaptic vesicle glycoprotein 2A-like
LOC107399231	128.42	2.21605e-07	uncharacterized
LOC107399247	67.5445	3.78908e-05	uncharacterized
LOC654921	247.846	0.0117014	cuticle protein 64
LOC654935	5.94847	0.000620716	inositol oxygenase
LOC654976	7.19531	0.00229822	limbic system-associated membrane protein
LOC655001	9.86603	0.00966028	uncharacterized
LOC655110	3.82372	0.00796688	D-2-hydroxyglutarate dehydrogenase, mitochondrial
LOC655111	8.08864	0.0428187	farnesol dehydrogenase
LOC655131	4.43728	0.0267809	uncharacterized
LOC655169	8.65514	0.00022074	myrosinase 1
LOC655201	28.074	9.80413e-08	protein takeout
LOC655273	713.676	0.0287803	adenylate cyclase type 8
LOC655361	28.5543	6.84388e-08	uncharacterized LOC655361
LOC655368	19.2686	0.00666905	uncharacterized LOC655368				LOC107398717	TcasGA2_TC012955	pickpocket protein 28-like
LOC655381	395.599	0.0201626	uncharacterized
LOC655389	22.9581	9.36922e-07	uncharacterized
LOC655392	4.69201	0.00796688					LOC107399231		alpha-amylase-like
LOC655396	4.76143	0.00501606					LOC107399247	TcasGA2_TC000664	retinoid-inducible serine carboxypeptidase-like
LOC663225	92.9233	6.67356e-18	arginine N-methyltransferase 1
LOC655539	20.9324	0.000265576	similar to adenylate cyclase 8
LOC655559	18.7602	4.47597e-06	protein sickie
LOC655599	13.9271	0.0278834	serine protease P80
LOC655632	10.1587	0.00046055	facilitated trehalose transporter Tret1
LOC655652	14.9795	0.0101149	cuticle protein 7
LOC655696	4.58812	0.0435834	similar to CG14661-PA
LOC655732	4.25466	0.0178497	apolipophorin-III
LOC655748	4.51331	0.00501606	uncharacterized LOC655748
LOC655824	5.10677	0.00354273	pyruvate kinase
LOC655877	18.5148	0.00796688	facilitated trehalose transporter Tret1
LOC656037	238.803	0.0226668	UDP-glucuronosyltransferase
LOC656045	4.66961	0.00106203	methionine-R-sulfoxide reductase B1
LOC656064	4.47098	0.0201626	glycerol-3-phosphate dehydrogenase, mitochondrial
LOC656074	66.5886	8.7362e-05	neutral alpha-glucosidase C
LOC656236	6.6251	0.0102525					LOC655396		GTP cyclohydrolase 1
LOC656239	5.56614	0.00380674	very long-chain-fatty-acid--CoA ligase bubblegum
LOC656243	10.9027	0.049553					LOC655539	TcasGA2_TC006060	uncharacterized LOC655539
LOC656248	3.45566	0.0235697	glycerol kinase
LOC656318	6.27359	0.000744978	protein henna
LOC656377	4.57526	0.0235684	uncharacterized LOC656377
LOC656406	5.7658	0.0128958	macrophage erythroblast attacher
LOC656407	240.793	1.8487e-06	hypothetical protein
LOC656432	6.01821	0.0187183	beta-galactosidase-1-like protein 2
LOC656441	3.66023	0.0124085	scavenger receptor protein
LOC656458	4.80144	0.0173089	protein windpipe
LOC656563	5864.11	5.04671e-16	histone H2B
LOC656610	8.17478	0.00169511	similar to gp150 protein
LOC656615	27.451	0.0283791	uncharacterized LOC656610				LOC656074	TcasGA2_TC011069, GARNL3	GTPase-activating Rap/Ran-GAP domain-like protein 3
LOC656617	533.633	0.0041128	uncharacterized LOC657063
LOC656631	19.9174	0.00355966	uncharacterized
LOC656689	3.62464	0.01323	venom carboxylesterase-6
LOC656711	14.4307	0.043335					LOC656318	TcasGA2_TC015170	lambda-crystallin
LOC656728	4.5633	0.0161055	ATP-citrate synthase
LOC656795	105.534	5.92656e-12	GTPase-activating protein CdGAPr
LOC656816	4.00099	0.00582496	uncharacterized LOC657476
LOC656897	13.2103	0.000278617	hypothetical protein
LOC656917	5.6469	0.003071	tryptase alpha/beta-1
LOC656928	15.948	0.00645269	lysosomal alpha-mannosidase
LOC656929	38.5852	6.35902e-07	carboxypeptidase A
LOC656974	10.475	0.0263668	serine protease H113
LOC656983	19.7896	0.018177	hypothetical protein
LOC657017	5.33237	0.00234416					LOC656617	TcasGA2_TC006455	lysosomal alpha-mannosidase
LOC657035	4.38076	0.00526314	serine protease H111
LOC657038	369.08	0.0153824	cathepsin B-like cysteine proteinase 4
LOC657060	205.361	0.031109	uncharacterized LOC657017
LOC657063	8.81453	0.0381641					LOC656816	TcasGA2_TC000616	probable transaldolase
LOC657117	610.712	0.00214005	cathepsin B-like cysteine proteinase 4
LOC657293	746.956	3.59134e-08	serine protease H107
LOC657322	13.0249	0.0060674	venom carboxylesterase-6
LOC657374	6.01593	0.00323504	acetyl-coenzyme A synthetase
LOC657411	5.94228	0.027862	clavesin-2
LOC657429	370.204	0.0147246	brefeldin A-inhibited guanine nucleotide-exchange protein 3
LOC657444	12.5937	0.00145854	serine protease H106
LOC657457	32.4387	7.47283e-09	pathogenesis-related protein 5
LOC657476	6.07376	0.0199304					LOC657060	TcasGA2_TC010642	complexin
LOC657512	8.25848	0.0175801	sodium-independent sulfate anion transporter
LOC657513	282.472	0.0311339	cholinesterase 1
LOC657516	8.12286	0.00220101	aminoacylase-1
LOC657557	49.4294	0.0113754	esterase E4
LOC657600	11.2116	0.0131209	serine protease H118
LOC657629	4.37059	0.0116669	uncharacterized
LOC657716	4.0108	0.0291627	UDP-glucuronosyltransferase 2B7
LOC657743	8.44385	0.000459097	sodium-independent sulfate anion transporter
LOC657754	21.2758	0.010411	uncharacterized
LOC657759	19.3738	0.045658	thymidylate synthase
LOC657833	20.1059	0.00996077	gamma-aminobutyric acid type B receptor subunit 1
LOC657836	62.9572	0.00194564	serine protease H104
LOC657849	999.397	0.0060674	uncharacterized
LOC657859	5.97938	0.0297225	aldose reductase
LOC657880	7.02054	0.00777732	peptidoglycan-recognition protein SC2
LOC657894	4.9349	0.00939681	senecionine N-oxygenase
LOC657935	4.1242	0.0173089	uncharacterized LOC657951
LOC657951	18.1805	0.0187806	15-hydroxyprostaglandin dehydrogenase [NAD(+)]-like				LOC657935	TcasGA2_TC003122	4-coumarate--CoA ligase 1
LOC657959	25.6559	0.000568209	cuticle protein 16.5, isoform B
LOC657962	3.89726	0.00966028	cytochrome P450 6BR2
LOC658002	5.51836	0.0183654	hypothetical protein LOC658341				LOC658019	TcasGA2_TC004878	aldose reductase
LOC658019	8.25041	0.000768141	uncharacterized
LOC658043	3.48915	0.0169644	aspartate aminotransferase, cytoplasmic
LOC658050	1223.01	0.0125972	peptidoglycan-recognition protein LB
LOC658110	14.4623	0.0231087					LOC658142	TcasGA2_TC006276	serine/threonine-protein kinase/endoribonuclease IRE1
LOC658142	613.021	0.0342636	uncharacterized
LOC658247	4.34335	0.0134627	uncharacterized LOC658247
LOC658259	4.4031	0.0241354	xylulose kinase
LOC658306	85.3752	5.91274e-07	uncharacterized
LOC658362	3.97175	0.042799	acetyl-CoA carboxylase
LOC658372	7.13009	0.000496531	sodium-independent sulfate anion transporter
LOC658379	33.4052	3.5739e-11	cuticular protein
LOC658401	8.5763	0.00339458	uncharacterized LOC658401
LOC658455	13.5146	3.28131e-07	sugar transporter 4
LOC658521	96.8219	0.0414035	probable multidrug resistance-associated protein lethal(2)03659
LOC658525	5.35705	0.012975	uncharacterized LOC658525
LOC658535	8.01937	0.0263668	Gram-negative bacteria binding protein 1
LOC658567	370.924	2.14058e-08	uncharacterized LOC658567
LOC658577	18.5963	0.00157433	inositol 2-dehydrogenase
LOC658772	37.7008	0.00839045	SIFamide receptor
LOC658781	463.308	0.00780969	uncharacterized LOC658781
LOC658806	26.8085	0.000933874	WD repeat-containing protein 7
LOC658820	4.65157	0.0275151	epidermal retinol dehydrogenase 2
LOC658932	4.38706	0.03129	UDP-glucuronosyltransferase 2B14
LOC658974	213.573	5.74159e-06	cathepsin L-like proteinase
LOC659042	39.5516	0.016004	methyltransferase-like protein 23
LOC659101	15.5885	0.000143613	keratin-associated protein 20-1
LOC659152	17.151	3.85861e-07	global transcription regulator sge1
LOC659157	1215.26	4.57558e-11	keratin-associated protein 19-9b
LOC659176	20.8284	2.87703e-05	endocuticle structural glycoprotein SgAbd-5
LOC659183	14.6619	0.0307776	serine protease P166
LOC659195	4.7821	0.00487191	troponin C, isoform 1
LOC659235	7.04774	0.0421514	alpha-tocopherol transfer protein-like
LOC659304	351.287	8.76846e-11	keratin-associated protein 19-9b
LOC659338	8.81941	0.00227554	ebony
LOC659390	828.612	0.00057726	cGMP-dependent 3',5'-cyclic phosphodiesterase
LOC659399	5.43344	0.0178194	L-asparaginase
LOC659439	3.94628	0.0311544	venom carboxylesterase-6
LOC659485	4.88472	0.0265989	ATP-binding cassette sub-family A member 3-like
LOC659501	5.53246	0.0023887	venom carboxylesterase-6
LOC659502	21.8723	0.00377016	uncharacterized
LOC659555	6.9418	0.000118866					LOC659621	TcasGA2_TC000431	myophilin
LOC659584	111.835	7.13998e-08	uncharacterized
LOC659605	545.586	0.0035011	uncharacterized LOC659605
LOC659621	4.20284	0.0228075	uncharacterized
LOC659631	5.76986	0.00214005	adhesive plaque matrix protein
LOC659648	37.2584	0.000161714	uncharacterized
LOC660014	4.14263	0.0226371	carboxypeptidase Q
LOC660068	5.54684	0.0263668	cytochrome P450-like protein
LOC660088	4.35007	0.00704602	uncharacterized LOC660088
LOC660127	11.8588	0.00350464	uncharacterized LOC660127
LOC660129	15.4347	0.000136329	membrane-bound alkaline phosphatase
LOC660152	3.38738	0.027862	cytochrome P450 345D1
LOC660185	4.69224	0.0348184	phospholipase A1 2
LOC660191	23.2575	0.0295552	protein msta, isoform A
LOC660225	5.57081	0.0151618	similar to quiescin Q6 isoform a
LOC660240	22.9541	1.30904e-06					LOC660420	TcasGA2_TC015480	equilibrative nucleoside transporter 3
LOC660272	11.8403	2.95432e-08					LOC660426	TcasGA2_TC009883	beta-mannosidase
LOC660324	54.8864	1.60784e-05					LOC660491		cathepsin L1 pseudogene
LOC660334	45.8872	2.73337e-07	prismalin-14
LOC660386	4.92037	0.0221892	pyridoxine-5'-phosphate oxidase-like
LOC660391	37.9667	4.83552e-14	scavenger receptor class B member 1
LOC660420	238.095	3.95523e-08					LOC660614		protein ABHD4-like
LOC660426	13.4522	0.00240233	trans-1,2-dihydrobenzene-1,2-diol dehydrogenase
LOC660491	13.0721	0.0031378	uncharacterized MFS-type transporter C09D4.1
LOC660498	15.4997	3.32265e-07	uncharacterized LOC660498
LOC660577	13.6362	0.014833	uncharacterized LOC660577
LOC660594	4.19226	0.0110881	uncharacterized LOC660594
LOC660614	4.61672	0.00937124	cytochrome P450 4c3-like
LOC660675	283.749	0.0499679	EF-hand domain-containing protein D2 homolog
LOC660692	4.14011	0.0119696	transketolase-like protein 2
LOC660715	9.30664	0.028873	ero1-like protein				LOC660900	TcasGA2_TC012392	CAD protein
LOC660736	1168.2	0.00796688	UDP-glucuronosyltransferase 2B10-like
LOC660793	5.64693	0.00792046	sodium-coupled neutral amino acid transporter 9-like
LOC660829	8.3132	0.000933874	L-xylulose reductase
LOC660841	32.5056	0.0036359	trypsin-1
LOC660900	69.3836	0.00326638	uncharacterized
LOC660918	111.143	0.00852026					LOC661035	TcasGA2_TC001136	sorbitol dehydrogenase
LOC660970	9.34447	0.0188965	proline-rich extensin-like protein EPR1
LOC660999	7.59777	3.12442e-05	spermine oxidase
LOC661012	497.168	0.00603125	brachyurin-like
LOC661014	8.64789	8.46436e-06	cytosolic isocitrate dehydrogenase [NADP]
LOC661035	11.0234	6.14528e-05	serine protease P41
LOC661044	17.6211	0.00150795	uncharacterized family 31 glucosidase KIAA1161
LOC661091	6.15382	5.87181e-05	sorbitol dehydrogenase
LOC661111	8.58071	0.000428829	myrosinase 1-like
LOC661115	14.4168	9.71909e-06	pickpocket protein 28
LOC661196	4.36945	0.015449	serine protease P157
LOC661206	11.4433	0.0149509	uncharacterized LOC661206
LOC661254	11.9158	0.0148415
LOC661258	168.041	0.00269802	uncharacterized LOC661258
LOC661259	3.76682	0.0266868	trans-1,2-dihydrobenzene-1,2-diol dehydrogenase
LOC661298	6.78884	0.00666905	vanin-like protein 1
LOC661310	14.4134	7.06954e-07	uncharacterized LOC661310
LOC661311	5.90981	0.0415232	synaptic vesicle glycoprotein 2B
LOC661371	11.7351	0.00796688	similar to CG31106-PA
LOC661375	3.61158	0.0228711	cytochrome P450 4C1
LOC661412	11.5101	0.012676	serine protease P136
LOC661475	70.2532	0.00183709	venom acid phosphatase Acph-1
LOC661507	5.99409	0.0263668	meiosis arrest female protein 1
LOC661596	4.69917	0.0312861	cytochrome P450 9AA1
LOC661668	6.01982	0.00377016	esterase FE4
LOC661693	5.53999	0.0211148	tetratricopeptide repeat protein 36 homolog
LOC661699	8.44771	0.00487617	radical S-adenosyl methionine domain-containing protein 2
LOC661734	13.5425	0.00652514	similar to CG6414-PA
LOC661756	18.3225	0.00710397					LOC661734	TcasGA2_TC009834	putative fatty acyl-CoA reductase CG5065
LOC661777	679.598	0.0482277	uncharacterized LOC661777
LOC661778	5.19946	0.0203963	uncharacterized LOC661778
LOC661802	6.227	0.00206139	serine protease P160
LOC661878	15.7634	0.017779	lipase 3-like
LOC661923	65.2673	0.0263668	lipase 3-like
LOC6619600	12.0416	0.0367638	protein neuralized
LOC661960	113.402	5.06546e-05	Kv channel-interacting protein 1
LOC661967	30.7381	0.01209	UDP-glucuronosyltransferase 2B20
LOC661974	4.10154	0.0117543	uncharacterized LOC661974
LOC661988	1607.11	0.00687634	uncharacterized LOC661988
LOC661991	8.98142	0.0227389	serine protease H130
LOC662004	31.0491	0.0171248	4-nitrophenylphosphatase
LOC662012	6.13147	0.00244626	protein neuralized
LOC662028	8.40288	0.0023299	protein YIPF5
LOC662043	26.3322	0.00965191					LOC662028	TcasGA2_TC012574, H131	serine protease H131
LOC662048	23.5721	1.3645e-05	facilitated trehalose transporter Tret1
LOC662122	8.52229	0.000281963	facilitated trehalose transporter Tret1-2 homolog
LOC662170	4.26928	0.0252168	clarin-3
LOC662235	3.20517	0.0357031	Ig-like and fibronectin type-III domain-containing protein 1
LOC662275	3.58634	0.0174356	cuticle protein 21
LOC662360	105.235	0.0263668					LOC662275	TcasGA2_TC006594	uncharacterized LOC662275
LOC662384	13.1872	5.24358e-05	defensin 1
LOC662432	4.3072	0.0293494	cytochrome P450 9AD1
LOC662442	4.50076	0.00893053	uncharacterized
LOC662498	5.31038	0.00224746					LOC662442	TcasGA2_TC014154	inter-alpha-trypsin inhibitor heavy chain H4
LOC662523	9.35132	0.0201626	cGMP-dependent protein kinase, isozyme 2 forms cD4/T1/T3A/T3B				LOC662457
LOC662554	5.42959	0.00269802	peroxisomal N(1)-acetyl-spermine/spermidine oxidase				LOC662498
LOC662559	3.65987	0.0267809	dihydrolipoyllysine-residue acetyltransferase component of pyruvate dehydrogenase complex, mitochondrial
LOC662570	6.01722	0.00244063	mitochondrial pyruvate carrier 1
LOC662578	14.2511	8.93031e-05	spermine oxidase
LOC662614	13.3334	0.0335811	spermine oxidase
LOC662648	15.8457	0.00561057	spermine oxidase
LOC662675	50.0142	3.95523e-08	uncharacterized
LOC662681	3.75763	0.0350906	uncharacterized
LOC662682	3.41752	0.0350329	venom serine protease-like
LOC662735	23.2358	3.19673e-05	endocuticle structural glycoprotein SgAbd-2
LOC662738	4.45582	0.0167021	uncharacterized
LOC662761	8.60358	0.0154259	adenosine deaminase CECR1
LOC662772	9.58342	0.00505291	thiamine transporter 1
LOC662799	14.6656	0.000236801	cuticular protein
LOC662876	4.63438	0.00229822	protein still life
LOC662904	7.32259	0.017248	glycine-rich cell wall structural protein
LOC662964	6.09843	0.0496783	endocuticle structural glycoprotein SgAbd-2
LOC663002	3.12166	0.0494198	lipase member H-A
LOC663131	14.4444	2.14058e-08	uncharacterized LOC663131
LOC663145	16.191	0.0283631	cathepsin B precursor
LOC663180	465.026	0.00493247	endoplasmic reticulum-Golgi intermediate compartment protein 3
LOC663183	6.98241	0.0351785	uncharacterized LOC663183
LOC663398	15.4065	5.95381e-05	transient receptor potential-gamma protein
LOC663458	3.69518	0.0124138	uncharacterized LOC663458
LOC663480	3.9411	0.0297225	transmembrane protease serine 9
LOC663483	12.8292	0.000585787	pathogenesis-related protein 5
LOC663521	15.6481	1.99956e-05	disks large 1 tumor suppressor protein
LOC6638663	69.0252	0.00220101	ADAMTS-like protein 1
LOC663866	18.2863	0.00937124	maltase 2
LOC663880	10.575	0.00214005	hydroxylysine kinase
LOC663884	4.6387	0.00360787	glycerol-3-phosphate dehydrogenase [NAD(+)], cytoplasmic
LOC663954	91.1311	4.99925e-06	putative inorganic phosphate cotransporter
LOC664009	262.575	3.7641e-10	alpha-amylase-like				LOC664073	TcasGA2_TC001059	uncharacterized LOC664073
LOC664022	163.654	4.77817e-09	alpha-amylase
LOC664037	1330.91	1.71629e-05	alpha-amylase
LOC664041	131.124	1.32705e-05	similar to CG14935-PB, isoform B
LOC664073	11.8987	0.00028212
LOC664111	14.3628	1.26579e-05	maltase 2
LOC664137	307.267	2.29354e-11	maltase 2-like
LOC664192	24.2159	0.033302	uncharacterized LOC664192
LOC664253	27.8522	0.02653	retinol dehydrogenase 11-like
LOC664254	3.85363	0.0265176	uncharacterized LOC664254
LOC664359	4.21836	0.0348277	sestrin homolog
LOC664385	241.788	9.73011e-06	alpha-amylase
LOC664424	4.68763	0.00323058	uncharacterized LOC664424
LOC664485	9.64473	0.00887424	uncharacterized protein CG43867
LOC664516	10.696	8.04877e-05	similar to CG3344-PA
LOC664560	41.5599	0.000102421	glucosylceramidase
LOC664567	5.25044	0.00913262	beta-hexosaminidase subunit alpha
LOC664569	6.41112	0.00920762	beta-hexosaminidase subunit alpha
LOC664577	197.1	4.34242e-08	glucosylceramidase
LOC664594	8.74645	0.0205085	calbindin-32
LOC664599	8.13401	0.0263668	odorant binding protein C02
LOC664603	7.76642	0.0388732	uncharacterized
LOC657688	11.6576	0.000396278	myrosinase 1
LOC657732	3.26799	0.02233	Kv channel-interacting protein 4
LOC657749	26.3604	1.87203e-05	citron Rho-interacting kinase
LOC657796	18.8175	0.000948001	uncharacterized LOC657749
LOC657888	14.2837	0.00192493	inositol-trisphosphate 3-kinase A
LOC657914	4.96183	0.0361084	glycine-rich cell wall structural protein
LOC658041	35.7018	0.0032464	myosin 20
			venom protease
