# Supplementary material for: N(alpha)-acetyltransferase 40-mediated histone acetylation plays an important role in ecdysone regulation of metamorphosis in the red flour beetle, Tribolium castaneum
Source: Commun Biol. 2024 May 3;7:521. doi: 10.1038/s42003-024-06212-7 (PMC11068786; doi:10.1038/s42003-024-06212-7)
Supplement: Supplementary file 4 — Supplementary data 2 [file 42003_2024_6212_MOESM4_ESM.xlsx]

## Sheet: Fig. 1
Fig. 1A
ESCO1/2
Treatment	Replicates	Target gene	Reference gene	Delta Ct	Average Delta Ct	delta delta Ct	2^(-delta Ct)	Average	Normailzed	Average	STDEV	STDE
dsmalE	C1	25.1472	18.4064	6.74079		0.2809	0.823078		0.770057
	C2	24.458	17.9735	6.48453		0.0246446	0.983063		0.919737	1	0.451803	0.225902
	C3	23.5272	17.8924	5.63475		-0.825133	1.7717		1.65757
	C4	25.1103	18.1308	6.97948	6.45989	0.519589	0.69757	1.06885	0.652635
dsESCO1/2	C1	27.1669	18.5439	8.62304		2.16315	0.223268		0.208886
	C2	28.2965	19.3553	8.94125		2.48136	0.179076		0.16754	0.167188	0.0369146	0.0184573
	C3	27.3226	17.889	9.43361		2.97373	0.127297		0.119097
	C4	27.3227	18.4296	8.89308		2.43319	0.185156		0.173229
KAT2A
Treatment	Replicates	Target gene	Reference gene	Delta Ct	Average Delta Ct	delta delta Ct	2^(-delta Ct)	Average	Normailzed	Average	STDEV	STDE
dsmalE	C1	24.475	18.4064	6.06863		0.149028	0.901858		0.872621
	C2	23.9706	17.9735	5.99711		0.0775137	0.947689		0.916967	1	0.314868	0.157434
	C3	23.2182	17.8924	5.3258		-0.5938	1.50922		1.46029
	C4	24.4177	18.1308	6.28686	5.9196	0.367258	0.775255	1.0335	0.750122
dsKAT2A	C1	28.2782	18.1348	10.1433		4.22375	0.053521		0.051786
	C2	27.8246	19.5942	8.2304		2.31081	0.201548		0.195014	0.126276	0.0617251	0.0308625
	C3	27.0862	18.506	8.58023		2.66063	0.15815		0.153023
	C4	27.3977	18.2779	9.11975		3.20016	0.108807		0.10528
ELP3
Treatment	Replicates	Target gene	Reference gene	Delta Ct	Average Delta Ct	delta delta Ct	2^(-delta Ct)	Average	Normailzed	Average	STDEV	STDE
dsmalE	C1	23.9004	18.3756	5.5248		0.440572	0.736842		0.703099
	C2	23.7412	18.375	5.36626		0.28203	0.822433		0.784771	1	0.372401	0.1862
	C3	23.0475	18.6447	4.40276		-0.681463	1.60377		1.53032
	C4	23.6883	18.6452	5.04309	5.08423	-0.0411388	1.02893	1.04799	0.981807
dsELP3	C1	25.1673	17.52	7.64726		2.56304	0.169219		0.16147
	C2	23.6866	17.96	5.72661		0.642381	0.640655		0.611317	0.257864	0.236592	0.118296
	C3	24.1269	16.35	7.77694		2.69271	0.154672		0.147589
	C4	25.9669	17.78	8.18693		3.10271	0.116411		0.11108
ATAT1
Treatment	Replicates	Target gene	Reference gene	Delta Ct	Average Delta Ct	delta delta Ct	2^(-delta Ct)	Average	Normailzed	Average	STDEV	STDE
dsmalE	C1	27	18.4064	8.59365		-0.185432	1.13716		1.133
	C2	26.8907	17.9735	8.91723		0.138153	0.908682		0.905357	1	0.100046	0.0500231
	C3	26.7487	17.8924	8.85625		0.0771746	0.947912		0.944444
	C4	26.88	18.1308	8.74918	8.77908	-0.0298962	1.02094	1.00367	1.0172
dsATAT1	C1	33.0471	18.645	14.4021		5.62303	0.0202908		0.0202166
	C2	32.8934	18.4749	14.4184		5.63935	0.0200625		0.0199891	0.150115	0.251336	0.125668
	C3	32.2854	18.601	13.6843		4.90525	0.0333713		0.0332492
	C4	28.1795	18.4816	9.69791		0.918826	0.528939		0.527004
HAT1
Treatment	Replicates	Target gene	Reference gene	Delta Ct	Average Delta Ct	delta delta Ct	2^(-delta Ct)	Average	Normailzed	Average	STDEV	STDE
dsmalE	C1	24.579	19.1511	5.42791		0.400947	0.757361		0.740029
	C2	23.6726	18.6411	5.03144		0.00447476	0.996903		0.974089	1	0.253412	0.126706
	C3	22.9989	18.4354	4.56348		-0.46348	1.37886		1.34731
	C4	23.6708	18.5858	5.08502	5.02696	0.0580582	0.960556	1.02342	0.938574
dsHAT1	C1	27.2038	19.05	8.15382		3.12685	0.114478		0.111858
	C2	25.725	19.16	6.56501		1.53805	0.344351		0.33647	0.287116	0.117067	0.0585337
	C3	26.4202	19.93	6.49015		1.46319	0.362691		0.35439
	C4	27.0558	20.53	6.52578		1.49882	0.353844		0.345746
TAF1
Treatment	Replicates	Target gene	Reference gene	Delta Ct	Average Delta Ct	delta delta Ct	2^(-delta Ct)	Average	Normailzed	Average	STDEV	STDE
dsmalE	C1	27	19.1511	7.84887		0.944995	0.519431		0.420524
	C2	26.2925	18.6411	7.65141		0.74753	0.595622		0.482207	1	0.767132	0.383566
	C3	25.0064	18.4354	6.571		-0.332872	1.25952		1.01969
	C4	24.13	18.5858	5.54422	6.90387	-1.35965	2.56623	1.2352	2.07758
dsTAF1	C1	28.2464	19.42	8.8264		1.92252	0.263793		0.213563
	C2	28.0011	19.02	8.98112		2.07725	0.236966		0.191844	0.36282	0.188248	0.0941241
	C3	27.043	19.62	7.42298		0.519109	0.697803		0.56493
	C4	27.2452	19.59	7.65519		0.751313	0.594063		0.480944
KAT14
Treatment	Replicates	Target gene	Reference gene	Delta Ct	Average Delta Ct	delta delta Ct	2^(-delta Ct)	Average	Normailzed	Average	STDEV	STDE
dsmalE	C1	24.8293	18.4092	6.42016		0.257358	0.836619		0.781853
	C2	23.7479	18.32	5.4279		-0.734904	1.66429		1.55534	1	0.424581	0.21229
	C3	24.4838	18.5355	5.9483		-0.214505	1.16031		1.08435
	C4	24.6077	17.7529	6.85485	6.1628	0.69205	0.618974	1.07005	0.578455
dsKAT14	C1	26.5615	19.2927	7.26885		1.10605	0.464564		0.434153
	C2	27.0771	19.2273	7.84972		1.68692	0.310589		0.290257	0.405875	0.136371	0.0681855
	C3	26.278	19.4444	6.8336		0.670797	0.628159		0.58704
	C4	26.1953	18.45	7.74528		1.58248	0.333907		0.312049
MCM3AP
Treatment	Replicates	Target gene	Reference gene	Delta Ct	Average Delta Ct	delta delta Ct	2^(-delta Ct)	Average	Normailzed	Average	STDEV	STDE
dsmalE	C1	26.8015	19.1511	7.65038		0.857377	0.551955		0.500963
	C2	25.6091	18.6411	6.96801		0.175003	0.885766		0.803934	1	0.513486	0.256743
	C3	24.315	18.4354	5.87963		-0.913379	1.88345		1.70945
	C4	25.2598	18.5858	6.67401	6.79301	-0.119002	1.08598	1.10179	0.985655
dsMCM3AP	C1	28.29	19.07	9.22		2.42699	0.185953		0.168773
	C2	28.1351	19.24	8.89514		2.10213	0.232914		0.211396	0.335734	0.217545	0.108772
	C3	27.3256	19	8.32555		1.53255	0.345667		0.313732
	C4	27.1068	19.83	7.27679		0.483786	0.715099		0.649034
KAT8
Treatment	Replicates	Target gene	Reference gene	Delta Ct	Average Delta Ct	delta delta Ct	2^(-delta Ct)	Average	Normailzed	Average	STDEV	STDE
dsmalE	C1	25.51	19.1511	6.35885		0.259288	0.8355		0.80986
	C2	25.0033	18.6411	6.36219		0.262628	0.833568		0.807987	1	0.308328	0.154164
	C3	24.5989	18.4354	6.16349		0.0639242	0.956658		0.9273
	C4	24.0995	18.5858	5.51372	6.09956	-0.585841	1.50091	1.03166	1.45485
dsKAT8	C1	30.3729	19.21	11.1629		5.06337	0.029907		0.0289892
	C2	29.4638	19.88	9.58378		3.48421	0.0893608		0.0866184	0.127721	0.125321	0.0626607
	C3	27.5176	19.78	7.73756		1.638	0.321301		0.311441
	C4	29.2509	19.62	9.63089		3.53133	0.0864898		0.0838356
KAT6A
Treatment	Replicates	Target gene	Reference gene	Delta Ct	Average Delta Ct	delta delta Ct	2^(-delta Ct)	Average	Normailzed	Average	STDEV	STDE
dsmalE	C1	24.3817	18.3756	6.00606		-0.50712	1.42121		1.23411
	C2	23.8898	18.375	5.51484		-0.998346	1.99771		1.73471	1	0.595653	0.297827
	C3	25.8658	18.6447	7.22108		0.707892	0.612214		0.531615
	C4	25.956	18.6452	7.31076	6.51318	0.797574	0.575316	1.15161	0.499574
dsKAT6A	C1	27.2283	19.91	7.31827		0.805088	0.572327		0.496979
	C2	27.03	19.38	7.65		1.13682	0.454762		0.394892	0.463485	0.0468189	0.0234094
	C3	26.74	19.35	7.39		0.876816	0.544568		0.472874
	C4	27.121	19.78	7.34105		0.827866	0.563362		0.489194
KAT7
Treatment	Replicates	Target gene	Reference gene	Delta Ct	Average Delta Ct	delta delta Ct	2^(-delta Ct)	Average	Normailzed	Average	STDEV	STDE
dsmalE	C1	25.5683	18.3756	7.19271		-0.217847	1.163		1.05427
	C2	24.8782	18.375	6.50323		-0.907321	1.87556		1.70022	1	0.516415	0.258207
	C3	26.8642	18.6447	8.21943		0.808875	0.570827		0.517462
	C4	26.3721	18.6452	7.72685	7.41056	0.316293	0.803131	1.10313	0.728048
dsKAT7	C1	29.5495	19.47	10.0795		2.66892	0.157244		0.142544
	C2	30.186	19.3	10.886		3.47547	0.089904		0.0814991	0.121984	0.0573307	0.0286653
	C3	29.7879	20.15	9.63786		2.22731	0.213557		0.193592
	C4	30.3392	19.24	11.0992		3.68867	0.0775529		0.0703027
KAT5
Treatment	Replicates	Target gene	Reference gene	Delta Ct	Average Delta Ct	delta delta Ct	2^(-delta Ct)	Average	Normailzed	Average	STDEV	STDE
dsmalE	C1	23.9033	18.8412	5.06215		-0.301418	1.23236		1.17885
	C2	24.0175	18.4578	5.5597		0.19613	0.872889		0.834992	1	0.331874	0.165937
	C3	23.1349	18.2803	4.8546		-0.508975	1.42304		1.36126
	C4	24.0678	18.09	5.97783	5.36357	0.614264	0.653263	1.04539	0.624901
dsKAT5	C1	28.4166	18.29	10.1266		4.76303	0.0368285		0.0352296
	C2	30.0155	17.97	12.0455		6.68191	0.0097397		0.00931684	0.0192389	0.0111627	0.00558137
	C3	29.5681	18.39	11.1781		5.81451	0.0177688		0.0169974
	C4	29.5394	18.22	11.3194		5.95579	0.0161112		0.0154117
GNPNAT1
Treatment	Replicates	Target gene	Reference gene	Delta Ct	Average Delta Ct	delta delta Ct	2^(-delta Ct)	Average	Normailzed	Average	STDEV	STDE
dsmalE	C1	26.4345	18.8412	7.59339		0.662639	0.631722		0.589514
	C2	24.7867	18.4578	6.32892		-0.60183	1.51764		1.41624	1	0.413776	0.206888
	C3	24.7436	18.2803	6.46333		-0.467427	1.38264		1.29026
	C4	25.4274	18.09	7.33737	6.93075	0.406618	0.75439	1.0716	0.703986
dsGNPNAT1	C1	30.169	19.48	10.689		3.7582	0.0739042		0.0689663
	C2	30.9301	18.12	12.8101		5.87939	0.0169874		0.0158524	0.0343015	0.0240114	0.0120057
	C3	31.5617	19.15	12.4117		5.48091	0.0223914		0.0208954
	C4	30.7399	18.92	11.8199		4.88912	0.0337465		0.0314918
NAA10
Treatment	Replicates	Target gene	Reference gene	Delta Ct	Average Delta Ct	delta delta Ct	2^(-delta Ct)	Average	Normailzed	Average	STDEV	STDE
dsmalE	C1	21.5816	18.8412	2.74048		0.20672	0.866505		0.822812
	C2	20.4307	18.4578	1.97295		-0.560808	1.47509		1.40071	1	0.357759	0.178879
	C3	20.504	18.2803	2.22373		-0.310031	1.23973		1.17722
	C4	21.2879	18.09	3.19788	2.53376	0.664119	0.631074	1.0531	0.599252
dsNAA10	C1	30.8493	20.0559	10.7934		8.2596	0.00326296		0.00309842
	C2	29.0823	19.8002	9.28211		6.74835	0.00930134		0.00883232	0.00503669	0.00257479	0.00128739
	C3	30.1215	19.7363	10.3852		7.85146	0.00432988		0.00411155
	C4	30.3004	19.9127	10.3877		7.85394	0.00432242		0.00410447
NAA20
Treatment	Replicates	Target gene	Reference gene	Delta Ct	Average Delta Ct	delta delta Ct	2^(-delta Ct)	Average	Normailzed	Average	STDEV	STDE
dsmalE	C1	23.8207	18.5081	5.31263		0.525997	0.694479		0.637099
	C2	22.9227	18.1519	4.77088		-0.0157538	1.01098		0.92745	1	0.516452	0.258226
	C3	23.1442	17.9353	5.20884		0.422208	0.746282		0.684622
	C4	21.9574	18.1033	3.85418	4.78663	-0.932451	1.90852	1.09006	1.75083
dsNAA20	C1	31.4223	18.93	12.4923		7.70566	0.00479034		0.00439454
	C2	31.3514	18.09	13.2614		8.47479	0.00281082		0.00257859	0.00313153	0.00115351	0.000576753
	C3	31.8368	19.11	12.7268		7.94014	0.00407173		0.00373531
	C4	30.9959	17.23	13.7659		8.97928	0.00198138		0.00181767
NAA30
Treatment	Replicates	Target gene	Reference gene	Delta Ct	Average Delta Ct	delta delta Ct	2^(-delta Ct)	Average	Normailzed	Average	STDEV	STDE
dsmalE	C1	22.8747	18.5081	4.36659		0.21877	0.859298		0.850374
	C2	22.2835	18.1519	4.13167		-0.0161542	1.01126		1.00076	1	0.171534	0.0857671
	C3	21.7578	17.9353	3.82246		-0.325362	1.25298		1.23997
	C4	22.3738	18.1033	4.27057	4.14782	0.122746	0.918438	1.01049	0.9089
dsNAA30	C1	28.3077	18.75	9.55773		5.40991	0.023521		0.0232767
	C2	28.7683	18.75	10.0183		5.87043	0.0170932		0.0169157	0.018741	0.00451692	0.00225846
	C3	29.0668	18.7	10.3668		6.21898	0.0134246		0.0132852
	C4	28.5032	18.83	9.67319		5.52537	0.0217119		0.0214864
NAA40
Treatment	Replicates	Target gene	Reference gene	Delta Ct	Average Delta Ct	delta delta Ct	2^(-delta Ct)	Average	Normailzed	Average	STDEV	STDE
dsmalE	C1	24.0133	17.6889	6.32443		0.238225	0.847788		0.816973
	C2	23.5346	16.9951	6.53951		0.45331	0.730365		0.703819	1	0.321358	0.160679
	C3	23.1755	17.6604	5.5151		-0.571103	1.48566		1.43166
	C4	23.2367	17.2709	5.96577	6.0862	-0.120432	1.08706	1.03772	1.04755
dsNAA40	C1	25.0703	17.2307	7.83954		1.75333	0.296616		0.285835
	C2	25.3733	17.4659	7.90736		1.82115	0.282995		0.272709	0.253387	0.060081	0.0300405
	C3	26.0874	18.2737	7.81371		1.72751	0.301973		0.290997
	C4	26.0814	17.4404	8.64095		2.55474	0.170195		0.164009
NAA50
Treatment	Replicates	Target gene	Reference gene	Delta Ct	Average Delta Ct	delta delta Ct	2^(-delta Ct)	Average	Normailzed	Average	STDEV	STDE
dsmalE	C1	22.6682	18.5081	4.16016		0.0223406	0.984634		0.964453
	C2	22.5718	18.1519	4.41999		0.282175	0.82235		0.805495	1	0.246528	0.123264
	C3	21.6032	17.9353	3.66788		-0.469933	1.38504		1.35666
	C4	22.4065	18.1033	4.30323	4.13781	0.165417	0.891671	1.02092	0.873395
dsNAA50	C1	28.4561	18.25	10.2061		6.06832	0.0149023		0.0145969
	C2	28.1554	18.28	9.87538		5.73756	0.0187422		0.0183581	0.0143738	0.00287412	0.00143706
	C3	29.0603	18.61	10.4503		6.3125	0.012582		0.0123241
	C4	28.613	18.15	10.463		6.32521	0.0124716		0.012216
NAA60
Treatment	Replicates	Target gene	Reference gene	Delta Ct	Average Delta Ct	delta delta Ct	2^(-delta Ct)	Average	Normailzed	Average	STDEV	STDE
dsmalE	C1	24.4569	18.3756	6.08129		0.131616	0.912809		0.88047
	C2	23.6923	18.375	5.31727		-0.632401	1.55014		1.49522	1	0.333779	0.16689
	C3	24.7641	18.6447	6.11937		0.169696	0.88903		0.857533
	C4	24.926	18.6452	6.28076	5.94967	0.331088	0.794937	1.03673	0.766774
dsNAA60	C1	26.187	19.28	6.90698		0.957311	0.515016		0.49677
	C2	27.2603	19.3	7.96035		2.01068	0.248157		0.239365	0.541048	0.400004	0.200002
	C3	25.5861	19.85	5.73607		-0.213602	1.15958		1.1185
	C4	26.5793	18.99	7.58935		1.63968	0.320928		0.309559
NAA80
Treatment	Replicates	Target gene	Reference gene	Delta Ct	Average Delta Ct	delta delta Ct	2^(-delta Ct)	Average	Normailzed	Average	STDEV	STDE
dsmalE	C1	23.2978	18.3756	4.92219		0.975181	0.508676		0.465529
	C2	22.4771	18.375	4.10209		0.155079	0.898083		0.821906	1	0.441017	0.220508
	C3	21.9433	18.6447	3.29858		-0.648427	1.56746		1.4345
	C4	22.1104	18.6452	3.46518	3.94701	-0.481833	1.39652	1.09268	1.27806
dsNAA80	C1	23.5942	18.15	5.44422		1.49721	0.354237		0.32419
	C2	23.3758	17.89	5.48581		1.5388	0.34417		0.314977	0.211805	0.133973	0.0669866
	C3	24.1421	17.72	6.42206		2.47505	0.17986		0.164604
	C4	26.0037	17.66	8.34366		4.39665	0.0474761		0.0434491
NAT9
Treatment	Replicates	Target gene	Reference gene	Delta Ct	Average Delta Ct	delta delta Ct	2^(-delta Ct)	Average	Normailzed	Average	STDEV	STDE
dsmalE	C1	26.353	18.063	8.28994		0.977036	0.508022		0.469117
	C2	25.163	18.3607	6.80233		-0.510581	1.42462		1.31552	1	0.409115	0.204558
	C3	25.0358	18.2476	6.78814		-0.52477	1.4387		1.32852
	C4	25.4028	18.0316	7.37122	7.31291	0.0583146	0.960385	1.08293	0.886837
dsNAT9	C1	30.7753	19.83	10.9453		3.63236	0.0806402		0.0744646
	C2	31.1178	19.46	11.6578		4.34486	0.0492117		0.0454429	0.0425155	0.0247724	0.0123862
	C3	31.4479	18.19	13.2579		5.94495	0.0162328		0.0149896
	C4	30.2277	18.2	12.0277		4.71477	0.0380813		0.035165
NAT10
Treatment	Replicates	Target gene	Reference gene	Delta Ct	Average Delta Ct	delta delta Ct	2^(-delta Ct)	Average	Normailzed	Average	STDEV	STDE
dsmalE	C1	23.9735	18.063	5.91041		0.13595	0.91007		0.848881
	C2	23.2659	18.3607	4.90523		-0.869222	1.82668		1.70386	1	0.473131	0.236566
	C3	24.3559	18.2476	6.10827		0.333817	0.793435		0.740088
	C4	24.2055	18.0316	6.17391	5.77445	0.399454	0.758145	1.07208	0.707171
dsNAT10	C1	26.875	19.5391	7.33596		1.56151	0.338797		0.316018
	C2	27.1678	20.1201	7.0477		1.27324	0.41373		0.385912	0.307726	0.132405	0.0662026
	C3	26.9276	19.9692	6.95839		1.18393	0.44015		0.410556
	C4	28.6521	19.9	8.75208		2.97763	0.126954		0.118418
SATL1
Treatment	Replicates	Target gene	Reference gene	Delta Ct	Average Delta Ct	delta delta Ct	2^(-delta Ct)	Average	Normailzed	Average	STDEV	STDE
dsmalE	C1	26.288	18.063	8.22499		-0.224596	1.16845		1.12927
	C2	26.3806	18.3607	8.01995		-0.42964	1.3469		1.30173	1	0.285478	0.142739
	C3	27.3	18.2476	9.05235		0.602762	0.658492		0.63641
	C4	26.5327	18.0316	8.50106	8.44959	0.0514741	0.96495	1.0347	0.932591
dsSATL1	C1	35.8516	18.01	17.8416		9.39205	0.00148837		0.00143846
	C2	32.4936	18.29	14.2036		5.75397	0.0185303		0.0179089	0.016189	0.0101273	0.00506363
	C3	32.2203	18.29	13.9303		5.48071	0.0223945		0.0216436
	C4	33.1454	19.35	13.7954		5.34581	0.0245896		0.023765
NAA16
Treatment	Replicates	Target gene	Reference gene	Delta Ct	Average Delta Ct	delta delta Ct	2^(-delta Ct)	Average	Normailzed	Average	STDEV	STDE
dsmalE	C1	23.8784	18.063	5.81532		0.486384	0.713812		0.655154
	C2	24.0365	18.3607	5.67585		0.346915	0.786264		0.721651	1	0.525756	0.262878
	C3	22.621	18.2476	4.3734		-0.955534	1.9393		1.77993
	C4	23.4828	18.0316	5.45117	5.32893	0.122236	0.918763	1.08953	0.843262
dsNAA16	C1	25.8048	18.13	7.67481		2.34587	0.196708		0.180543
	C2	29.9281	18.11	11.8181		6.48912	0.0111322		0.0102174	0.128927	0.0800691	0.0400345
	C3	25.6655	17.93	7.73546		2.40652	0.18861		0.173111
	C4	26.0246	18.1	7.92465		2.59571	0.165429		0.151835
NAA25
Treatment	Replicates	Target gene	Reference gene	Delta Ct	Average Delta Ct	delta delta Ct	2^(-delta Ct)	Average	Normailzed	Average	STDEV	STDE
dsmalE	C1	23.2004	18.063	5.13731		0.33365	0.793526		0.723954
	C2	22.1609	18.3607	3.80021		-1.00345	2.00479		1.82902	1	0.552844	0.276422
	C3	23.419	18.2476	5.17138		0.36772	0.775007		0.707057
	C4	23.1373	18.0316	5.10574	4.80366	0.302083	0.811081	1.0961	0.739969
dsNAA25	C1	28.9676	17.78	11.1876		6.38395	0.011974		0.0109242
	C2	26.0401	17.48	8.5601		3.75644	0.0739946		0.0675071	0.0799829	0.0667373	0.0333686
	C3	25.1766	17.96	7.21658		2.41292	0.187775		0.171312
	C4	27.0139	18.51	8.50389		3.70023	0.0769343		0.070189
NAA35
Treatment	Replicates	Target gene	Reference gene	Delta Ct	Average Delta Ct	delta delta Ct	2^(-delta Ct)	Average	Normailzed	Average	STDEV	STDE
dsmalE	C1	23.9232	18.4059	5.51737		0.532466	0.691372		0.657736
	C2	23.5002	18.4389	5.06127		0.0763703	0.948441		0.902298	1	0.382839	0.19142
	C3	22.7429	18.4611	4.28181		-0.703092	1.62799		1.54879
	C4	23.4865	18.4074	5.07916	4.9849	0.0942554	0.936756	1.05114	0.891181
dsNAA35	C1	28.5695	17.72	10.8495		5.86463	0.0171621		0.0163272
	C2	27.3335	18.43	8.9035		3.9186	0.0661279		0.0629107	0.0398745	0.0190596	0.00952982
	C3	27.739	18.24	9.49897		4.51407	0.0437652		0.041636
	C4	27.6973	18.09	9.60731		4.6224	0.0405992		0.038624
NAA38
Treatment	Replicates	Target gene	Reference gene	Delta Ct	Average Delta Ct	delta delta Ct	2^(-delta Ct)	Average	Normailzed	Average	STDEV	STDE
dsmalE	C1	23.1763	18.4059	4.77042		-0.117971	1.08521		1.05667
	C2	23.815	18.4389	5.37611		0.487724	0.713149		0.694394	1	0.262249	0.131125
	C3	22.9074	18.4611	4.44626		-0.442129	1.35861		1.32288
	C4	23.3681	18.4074	4.96076	4.88839	0.0723758	0.951071	1.02701	0.926059
dsNAA38	C1	27.6524	18.56	9.09241		4.20403	0.0542578		0.0528309
	C2	28.0062	18.27	9.73624		4.84786	0.0347256		0.0338124	0.0443193	0.01467	0.00733499
	C3	27.9822	18.08	9.9022		5.01381	0.0309523		0.0301383
	C4	27.617	18.72	8.89696		4.00857	0.0621298		0.0604959
				Fig. 1B
																				Avgerage
			First Trial						Second Trial							First Trial		Second Trial		Larval Mortality		Pupal Mortality
	Treatment	Total Injected	No. of live larvae	No. of dead larvae	No. of live pupae	No. of dead pupae	No. of adults emerged	No. of malformed adults	Total Injected	No. of live larvae	No. of dead larvae	No. of live pupae	No. of dead pupa	No. of adults emerged	No. of malformed adults	Larval mortality %	Pupal Mortality %	Larval mortality %	Pupal Mortality %	Mean	SEM	Mean	SEM
1	dsESCO1/2	10	3	7	0	0	0		22	7	14	0	0	1		70	0	63.6364	0	66.8182	3.18182	0	0
2	dsKAT2A	11	0	0	2	1	8	4	22	0	11	1	6	4		0	9.09091	50	27.2727	25	25	18.1818	9.09091
3	dsELP3	10	3	2	2	3	0		20	0	10	2	8	0		20	30	50	40	35	15	35	5
4	dsKAT8	12	0	2	0	1	9		15	0	1	0	5	0		16.6667	8.33333	6.66667	33.3333	11.6667	5	20.8333	12.5
5	dsKAT6A	16		6		2	8		15		7		8			37.5	12.5	46.6667	53.3333	42.0833	4.58333	32.9167	20.4167
6	dsKAT7	11		7		2			15		2		3		10	63.6364	18.1818	13.3333	20	38.4848	25.1515	19.0909	0.909091
7	dsKAT5	10	0	1	1	8			20	1	6	2	11	0		10	80	30	55	20	10	67.5	12.5
8	dsGNPNAT1	11	3	5	1	2			20	5	11	1	3	0		45.4545	18.1818	55	15	50.2273	4.77273	16.5909	1.59091
9	dsNAA10	10	0	10	0	0	0		20	0	20	0	0	0		100	0	100	0	100	0	0	0
10	dsNAA20	14		3		6			15		3		6			21.4286	42.8571	20	40	20.7143	0.714286	41.4286	1.42857
11	dsNAA30	17		4		2		11	15		7		7		1	23.5294	11.7647	46.6667	46.6667	35.098	11.5686	29.2157	17.451
12	dsNAA40	13		11		1			15		15		0			84.6154	7.69231	100	0	92.3077	7.69231	3.84615	3.84615
13	dsNAA60	10	1	2	1	1	5		20	0	0	6	0	14		20	10	0	0	10	10	5	5
14	dsNAA80	10	0	2	2	1	5	4	20	1	2	7	3	7	3	20	10	10	15	15	5	12.5	2.5
15	dsNAT9	12		1		1			15		5		1			8.33333	8.33333	33.3333	6.66667	20.8333	12.5	7.5	0.833333
16	dsNAT10	14		14					15		15					100	0	100	0	100	0	0	0
17	dsSATL1	12		1	3		8		20	1	3	6	2	8		8.33333	0	15	10	11.6667	3.33333	5	5
18	dsmalE	54		8					32		0		2			14.8148	0	0	6.25	7.40741	7.40741	3.125	3.125
			No. of dead larvae			No. of dead pupae			Larval Mortality		Pupal Mortality
		Total Injected	R1	R2	R3	R1	R2	R3	Mean	SEM	Mean	SEM
19	dsATAT1	34	2	1	3	7	8	6	17.7778	4.93789	62.2222	6.1864
20	dsHAT1	30	1	1	0	1	2	0	6.66667	3.33333	10	5.7735
21	dsTAF1	32	10	10	12	0	0	0	100	0	0	0
22	dsKAT14	29	4	3	3	6	7	6	35.9896	2.59007	60.8854	5.11187
23	dsMCM3AP	32	3	3	4	3	4	3	31.1111	1.11111	31.6667	4.40959
24	dsNAA50	28	7	7	7	0	0	1	75.1852	2.59259	3.33333	3.33333
25	NAA16	32	7	5	7	1	3	1	59.4444	5.80017	16.1111	6.96109
26	NAA25	34	3	4	3	7	7	4	29.4444	2.42161	52.2222	6.11111
27	NAA35	29	3	3	3	2	2	1	31.1111	1.11111	17.037	2.96296
28	NAA38	10	2	0	0	0	0	0	20	0	0	0

## Sheet: Fig. 2
Fig. 2A
NAA40 expression profile
stages	Replicates	Target gene	Reference gene	Delta Ct	2^(-delta Ct)	Average	SE
Penultimate larval instar stage	0h-1	20.3654	13.1434	7.22205	0.00669802	0.00700567	0.000910804
	0h-2	21.7852	14.6924	7.09282	0.00732571
	0h-3	22.2203	15.4575	6.76285	0.00920827
	0h-4	21.8948	14.1892	7.70556	0.00479067
	24h-1	22.0179	14.7646	7.25327	0.00655465	0.00982325	0.00172836
	24h-2	23.1736	16.255	6.91859	0.00826603
	24h-3	22.4399	16.3411	6.09874	0.0145913
	24h-4	22.2573	15.5962	6.66113	0.00988097
	48h-1	22.0998	15.8758	6.22401	0.0133779	0.0131911	0.000410679
	48h-2	20.9256	14.6279	6.29771	0.0127116
	48h-3	20.5931	14.4616	6.1315	0.0142638
	48h-4	21.1248	14.7926	6.33222	0.0124111
	72h-1	21.9184	15.9319	5.98649	0.015772	0.0162582	0.00359353
	72h-2	21.0016	15.733	5.26865	0.0259406
	72h-3	22.8003	15.9394	6.86093	0.00860306
	72h-4	21.7884	15.702	6.08637	0.014717
Last instar larval stage	0h-1	21.9771	15.7723	6.20483	0.0135568	0.0117795	0.000890851
	0h-2	20.6527	14.0081	6.64456	0.00999515
	0h-3	20.8997	14.3293	6.57044	0.010522
	0h-4	21.1646	14.9041	6.26045	0.0130442
	24h-1	21.2692	14.8958	6.37339	0.012062	0.0116424	0.00113423
	24h-2	21.9394	15.845	6.09438	0.0146356
	24h-3	21.7702	15.0443	6.72597	0.00944671
	24h-4	21.5053	14.9216	6.58377	0.0104253
	48h-1	21.9411	16.6157	5.32535	0.0249407	0.0173648	0.00301346
	48h-2	22.1675	15.5507	6.61681	0.0101892
	48h-3	21.914	16.0547	5.8593	0.0172256
	48h-4	22.1403	16.2708	5.86956	0.0171036
	72h-1	20.465	15.2427	5.22231	0.0267873	0.0318579	0.00257009
	72h-2	21.4843	16.3553	5.12902	0.0285766
	72h-3	20.8743	16.1573	4.717	0.0380225
	72h-4	20.846	15.9696	4.8764	0.0340453
	96h-1	19.7438	15.7137	4.03009	0.0612098	0.0498724	0.0111235
	96h-2	21.4996	15.9488	5.55076	0.0213332
	96h-3	19.7353	15.9495	3.78576	0.0725056
	96h-4	20.2822	15.7902	4.49196	0.0444411
	120h-1	20.6025	16.1583	4.44416	0.0459381	0.0344955	0.00532306
	120h-2	20.6002	15.9795	4.62071	0.0406468
	120h-3	20.9908	15.8614	5.12942	0.0285687
	120h-4	20.9644	15.5114	5.45302	0.0228285
Pupal Stage	0h-1	19.1827	15.4615	3.7212	0.0758241	0.0665302	0.00332764
	0h-2	17.9563	14.0423	3.91395	0.0663413
	0h-3	17.8817	13.906	3.9757	0.0635617
	0h-4	18.474	14.4246	4.04945	0.0603938
	24h-1	19.9855	15.8485	4.13693	0.0568409	0.0664605	0.0073667
	24h-2	19.8125	15.5338	4.27866	0.0515224
	24h-3	19.5364	15.9432	3.59314	0.0828625
	24h-4	19.0288	15.2845	3.74437	0.074616
	48h-1	20.9539	16.1304	4.82348	0.0353173	0.0339912	0.00631544
	48h-2	20.6727	16.0378	4.63483	0.040251
	48h-3	21.5924	15.6175	5.97486	0.0158996
	48h-4	20.1985	15.7084	4.49015	0.0444969
	72h-1	20.362	16.0701	4.29194	0.0510501	0.0354944	0.00519218
	72h-2	20.7339	15.6562	5.07763	0.0296128
	72h-3	19.5502	14.5348	5.01538	0.0309186
	72h-4	20.1804	15.1404	5.03997	0.030396
	96h-1	21.0341	16.0583	4.97577	0.0317792	0.0539318	0.0285898
	96h-2	19.9067	17.0626	2.84407	0.139267
	96h-3	21.2287	15.4239	5.80477	0.0178891
	96h-4	20.9347	15.7126	5.22207	0.0267916
	120h-1	22.3604	16.4005	5.9599	0.0160654	0.0127679	0.00286803
	120h-2	22.8544	16.9271	5.92732	0.0164324
	120h-3	21.3593	15.231	6.1283	0.0142955
	120h-4	23.9754	16.1066	7.86872	0.00427838
Fig. 2B
NAA40 expression
Treatment	Target gene	Reference gene	Delta Ct	2^(-delta Ct)	Average	SE
DMSO	17.7959	14.0724	3.72348	0.0757041	0.0716123	0.00492117
	18.4008	14.3986	4.00225	0.0624025
	17.9442	14.363	3.5812	0.083551
	18.3088	14.3607	3.94805	0.0647917
JHIII	17.7374	13.7877	3.94966	0.0647193	0.0696237	0.00333279
	16.9141	12.9284	3.98566	0.0631244
	17.2524	13.5406	3.71181	0.076319
	17.3836	13.6338	3.74987	0.0743321
20E	16.8851	13.7835	3.10168	0.116494	0.107242	0.00842773
	17.4802	14.4582	3.02199	0.123109
	17.1545	13.8985	3.25605	0.104672
	17.0833	13.5218	3.56158	0.084695
Kr-h1 expression
Treatment	Replicates	Target gene	Reference gene	Delta Ct	2^(-delta Ct)	Average	SE
DMSO	C1	25.5156	13.453	12.0626	0.000233768	0.000230131	2.17318e-05
	C2	25.9201	13.5645	12.3556	0.000190805
	C3	25.8094	13.9322	11.8773	0.000265822
JH III	C1	21.4147	14.3944	7.0203	0.00770335	0.00573963	0.00147487
	C2	21.1839	13.9545	7.2294	0.00666397
	C3	22.4086	13.9545	8.45403	0.00285157
20E	T1	29.0402	13.2987	15.7415	1.82526e-05	2.12219e-05	2.35069e-06
	T2	28.8836	13.6449	15.2387	2.58633e-05
	T3	28.9642	13.3217	15.6425	1.95499e-05
Fig. 2C
NAA40 expression
Treatment	Solvent	Target gene	Reference gene	Delta Ct	2^(-delta Ct)	Average	SE
dsMalE	DMSO	18.262	15.1363	3.12568	0.114571	0.0843861	0.0116182
		21.0121	16.9187	4.09344	0.0585804
		18.2575	14.7224	3.53508	0.0862648
		19.612	15.934	3.67802	0.0781279
	20E	18.9876	15.9283	3.05933	0.119963	0.119567	0.00406004
		18.4019	15.4192	2.98273	0.126505
		17.3793	14.1693	3.20997	0.10807
		17.3307	14.316	3.01475	0.123729
dsEcR	DMSO	17.9073	14.5	3.40726	0.0942568	0.0803905	0.00653731
		20.2697	16.3564	3.91325	0.0663734
		18.5212	15.0205	3.50075	0.0883423
		19.7471	15.963	3.78409	0.0725897
	20E	19.8149	15.9762	3.83867	0.069895	0.0784343	0.00983454
		17.781	14.5618	3.21916	0.107383
		20.0555	16.0825	3.97301	0.0636802
		19.3159	15.5355	3.78034	0.0727788
EcR expression
Treatment	Solvent	Target gene	Reference gene	Delta Ct	2^(-delta Ct)	Average	SE
dsMalE	DMSO	26.8579	15.1363	11.7216	0.000296112	0.000184778	4.28342e-05
		30.0092	16.9187	13.0905	0.000114647
		26.9529	14.7224	12.2306	0.00020808
		28.9553	15.934	13.0214	0.000120274
	20E	29.3776	15.9283	13.4493	8.94037e-05	0.000251326	6.64455e-05
		27.4054	15.4192	11.9862	0.000246484
		25.4046	14.1693	11.2353	0.00041481
		26.2554	14.316	11.9394	0.000254607
dsEcR	DMSO	28.7651	14.5	14.2651	5.07904e-05	5.9514e-05	4.46148e-06
		30.1193	16.3564	13.7629	7.19356e-05
		29.1251	15.0205	14.1047	5.67645e-05
		30.0226	15.963	14.0596	5.85656e-05
	20E	29.948	15.9762	13.9718	6.22378e-05	8.4795e-05	2.74212e-05
		27.111	14.5618	12.5492	0.000166847
		30.297	16.0825	14.2145	5.2603e-05
		29.6218	15.5355	14.0863	5.74924e-05
E75 expression
Treatment	Solvent	Target gene	Reference gene	Delta Ct	2^(-delta Ct)	Average	SE
dsMalE	DMSO	32.966	15.1363	17.8296	4.29291e-06	5.19821e-06	1.27535e-06
		33.8491	16.9187	16.9305	8.0062e-06
		33.5664	14.7224	18.844	2.1251e-06
		33.1945	15.934	17.2606	6.36862e-06
	20E	31.3864	15.9283	15.4581	2.22146e-05	1.94932e-05	4.78449e-06
		30.3574	15.4192	14.9382	3.18536e-05
		30.4482	14.1693	16.2789	1.25769e-05
		30.7458	14.316	16.4298	1.13277e-05
dsEcR	DMSO	33.7541	14.5	19.254	1.59939e-06	3.33679e-06	1.09759e-06
		33.8544	16.3564	17.498	5.40242e-06
		34.5888	15.0205	19.5684	1.28626e-06
		33.5557	15.963	17.5927	5.05911e-06
	20E	33.2855	15.9762	17.3093	6.15712e-06	1.28954e-05	2.68814e-06
		30.5079	14.5618	15.946	1.58404e-05
		31.8157	16.0825	15.7332	1.83586e-05
		31.9784	15.5355	16.4429	1.12255e-05

## Sheet: Fig. 4E
Fig. 4E (ChiP assay)
HSP90
	Raw Ct Values	AVERAGE Triplicate Ct	Adjusted Input	Final Normalized Input 100*2^((Adjusted Input) - (Ct IP))	Background Subtraction (Ct IP- Ct IgG)	Final Fold Enrichment (2-ΔΔCt)
MD_Input 1	7.89284	7.46692	4.14692
MD_Input 2	7.13708
MD_Input 3	7.37082
MD_IgG 1	21.4516	21.0924		0.000792336	0	1
MD_IgG 2	20.3738
MD_IgG 3	21.4516
MD-H4K12	21.4516	21.4257		0.000628878	0.333333	0.793701
MD-H4K12	21.3738
MD-H4K12	21.4516
NA_Input 1	8.33311	8.01627	4.69627
NA_Input 2	8.34487
NA_Input 3	7.37082
NA_IgG 1	21.2642	21.1824		0.00108936	0	1
NA_IgG 2	21.6416
NA_IgG 3	20.6416
NA-H4K12	21.4516	21.5821		0.000825758	0.399684	0.758025
NA-H4K12	21.3738
NA-H4K12	21.9209
E74
	Raw Ct Values	AVERAGE Triplicate Ct	Adjusted Input	Final Normalized Input 100*2^((Adjusted Input) - (Ct IP))	Background Subtraction (Ct IP- Ct IgG)	Final Fold Enrichment (2-ΔΔCt)
MD_Input 1	8.92842	8.59002	5.27002
MD_Input 2	8.17082
MD_Input 3	8.67082
MD_IgG 1	20.4516	20.159		0.00329579	0	1
MD_IgG 2	20.3738
MD_IgG 3	19.6516
MD-H4K12	16.9516	17.259		0.0246006	-2.9	7.46426
MD-H4K12	17.3738
MD-H4K12	17.4516
NA_Input 1	8.33311	8.01627	4.69627
NA_Input 2	8.34487
NA_Input 3	7.37082
NA_IgG 1	21.2642	21.1824		0.00162139	0	1
NA_IgG 2	21.6416
NA_IgG 3	20.6416
NA-H4K12	19.8516	19.5703		0.00495669	-1.61215	3.05707
NA-H4K12	18.9383
NA-H4K12	19.9209
E75
	Raw Ct Values	AVERAGE Triplicate Ct	Adjusted Input	Final Normalized Input 100*2^((Adjusted Input) - (Ct IP))	Background Subtraction (Ct IP- Ct IgG)	Final Fold Enrichment (2-ΔΔCt)
MD_Input 1	9.89284	9.13358	5.81358
MD_Input 2	9.13708
MD_Input 3	8.37082
MD_IgG 1	21.4516	20.759		0.000998281	0	1
MD_IgG 2	20.3738
MD_IgG 3	20.4516
MD-H4K12	17.5164	17.9473		0.00700927	-2.81175	7.02133
MD-H4K12	18.3738
MD-H4K12	17.9516
NA_Input 1	10.3331	10.0163	6.69627
NA_Input 2	10.3449
NA_Input 3	9.37082
NA_IgG 1	21.2642	21.1824		0.000744386	0	1
NA_IgG 2	21.6416
NA_IgG 3	20.6416
NA-H4K12	19.7164	19.5355		0.00233124	-1.64697	3.13176
NA-H4K12	18.9383
NA-H4K12	19.9516
Hr3
	Raw Ct Values	AVERAGE Triplicate Ct	Adjusted Input	Final Normalized Input 100*2^((Adjusted Input) - (Ct IP))	Background Subtraction (Ct IP- Ct IgG)	Final Fold Enrichment (2-ΔΔCt)
MD_Input 1	8.19284	7.56692	4.24692
MD_Input 2	7.13708
MD_Input 3	7.37082
MD_IgG 1	21.0516	21.2924		0.000689769	0	1
MD_IgG 2	21.3738
MD_IgG 3	21.4516
MD-H4K12	17.0516	18.6289		0.00437009	-2.66348	6.33559
MD-H4K12	19.3834
MD-H4K12	19.4516
NA_Input 1	8.33311	8.01627	4.69627
NA_Input 2	8.34487
NA_Input 3	7.37082
NA_IgG 1	20.6416	20.6416		0.00108296	0	1
NA_IgG 2	20.6416
NA_IgG 3	20.6416
NA-H4K12	19.5164	19.7029		0.00207583	-0.938707	1.91681
NA-H4K12	20.1834
NA-H4K12	19.4088
EcR
	Raw Ct Values	AVERAGE Triplicate Ct	Adjusted Input	Final Normalized Input 100*2^((Adjusted Input) - (Ct IP))	Background Subtraction (Ct IP- Ct IgG)	Final Fold Enrichment (2-ΔΔCt)
MD_Input 1	10.1928	9.90025	6.58025
MD_Input 2	9.13708
MD_Input 3	10.3708
MD_IgG 1	18.5164	18.8473		0.00375617	0	1
MD_IgG 2	18.5738
MD_IgG 3	19.4516
MD-H4K12	16.164	16.5632		0.0182951	-2.28412	4.87067
MD-H4K12	16.3738
MD-H4K12	17.1516
NA_Input 1	9.33311	9.68294	6.36294
NA_Input 2	9.34487
NA_Input 3	10.3708
NA_IgG 1	20.2642	20.4405		0.00124493	0	1
NA_IgG 2	19.6416
NA_IgG 3	21.4157
NA-H4K12	19.4516	19.037		0.00329346	-1.40353	2.64549
NA-H4K12	18.7383
NA-H4K12	18.9209

## Sheet: Fig. 5A
Fig. 5A
NAA40 expression
Treatment		Target gene	Reference gene	Delta Ct	2^(-delta Ct)	Average	SE
VC	C1	27.4593	16.199	11.2603	0.000407684	0.00634158	0.00591751
	C2	25.6424	19.8606	5.78177	0.0181766
	C3	27.3477	16.199	11.1487	0.000440467
Wildtype	T1	17.1451	14.4949	2.65027	0.159291	0.824511	0.59354
	T2	16.9131	17.9193	-1.00618	2.00858
	T3	17.6113	15.9013	1.70998	0.305664
Mutant	T1	17.2795	15.9013	1.37815	0.384711	0.740062	0.290143
	T2	15.3206	15.4521	-0.131475	1.09541
	T3	18.3257	16.1402	2.18549	0.219837
E74 expression
Treatment		Target gene	Reference gene	Delta Ct	2^(-delta Ct)	Average	SE
VC	C1	28.4593	16.199	12.2603	0.000203842	0.00232467	0.00200368
	C2	27.1642	19.8606	7.30365	0.00632969
	C3	27.3477	16.199	11.1487	0.000440467
Wildtype	T1	26.1451	14.4949	11.6503	0.000311114	0.00351504	0.00224695
	T2	24.9131	17.9193	6.99382	0.00784601
	T3	24.6113	15.9013	8.70998	0.002388
Mutant	T1	20.2795	15.9013	4.37815	0.0480889	0.0582761	0.00831783
	T2	19.3206	15.4521	3.86852	0.0684633
	T3	19.3257	16.1402	3.18549	0.109919
E75
Treatment		Target gene	Reference gene	Delta Ct	2^(-delta Ct)	Average	SE
VC	C1	30.0511	16.199	13.8521	6.76225e-05	0.000369027	0.000121248
	C2	30.7767	19.8606	10.9161	0.000517525
	C3	28.3457	16.199	12.1467	0.000220529
Wildtype	T1	25.6898	14.4949	11.195	0.00042656	0.000524842	8.02467e-05
	T2	28.5675	17.9193	10.6482	0.000623124
	T3	27.9322	15.9013	12.0309	0.00023897
Mutant	T1	27.5413	15.9013	11.6399	0.000313349	0.000284291	1.49554e-05
	T2	27.2757	15.4521	11.8236	0.000275903
	T3	28.0295	16.1402	11.8892	0.000263621
HR3
Treatment		Target gene	Reference gene	Delta Ct	2^(-delta Ct)	Average	SE
VC	C1	29.2045	16.199	13.0055	0.000121602	0.00049819	5.67315e-05
	C2	30.6432	19.8606	10.7827	0.000567672
	C3	27.3867	16.199	11.1877	0.000428708
Wildtype	T1	28.156	14.4949	13.6612	7.71927e-05	0.00226731	0.00178822
	T2	25.7289	17.9193	7.80958	0.00445742
	T3	28.9847	15.9013	13.0834	0.000115217
Mutant	T1	26.9393	15.9013	11.0379	0.000475605	0.000471287	4.01642e-05
	T2	26.3106	15.4521	10.8585	0.000538594
	T3	27.4292	16.1402	11.2889	0.000399662

## Sheet: Fig. 6
Fig. 6A
EcR-A
Treatment		Target gene	Reference gene	Delta Ct	2^(-delta Ct)	Average	SE
dsmalE	C1	22.2539	13.0623	9.1916	0.00171023	0.000861991	9.98579e-05
	C2	23.2951	13.3065	9.98863	0.000984292
	C3	26.2232	15.8224	10.4008	0.000739691
dsNAA40	C1	26.8878	14.427	12.4608	0.000177388	0.000184823	2.70627e-05
	C2	25.9522	13.8969	12.0552	0.000234971
	C3	26.5236	13.743	12.7807	0.000142111
EcR-B
Treatment		Target gene	Reference gene	Delta Ct	2^(-delta Ct)	Average	SE
dsmalE	C1	20.2215	13.0623	7.15912	0.00699667	0.00570574	0.000686996
	C2	20.8213	13.3065	7.51484	0.00546773
	C3	23.5701	15.8224	7.74768	0.00465282
dsNAA40	C1	24.346	14.427	9.91904	0.00103293	0.000952588	9.41495e-05
	C2	23.7788	13.8969	9.88186	0.0010599
	C3	24.0953	13.743	10.3524	0.000764934
USP-A
Treatment		Target gene	Reference gene	Delta Ct	2^(-delta Ct)	Average	SE
dsmalE	C1	26.8501	13.0623	13.7877	7.07089e-05	0.000615918	0.00010106
	C2	24.2951	13.3065	10.9886	0.000492146
	C3	26.2232	15.8224	10.4008	0.000739691
dsNAA40	C1	24.8878	14.427	10.4608	0.000709553	0.000772128	0.000195057
	C2	24.9522	13.8969	11.0552	0.000469941
	C3	23.5236	13.743	9.78069	0.00113689
USP-B
Treatment		Target gene	Reference gene	Delta Ct	2^(-delta Ct)	Average	SE
dsmalE	C1	22.8501	13.0623	9.78775	0.00113134	0.00492735	0.000808478
	C2	21.2951	13.3065	7.98863	0.00393717
	C3	23.2232	15.8224	7.40079	0.00591753
dsNAA40	C1	22.8878	14.427	8.4608	0.00283821	0.00523096	0.0019503
	C2	21.9522	13.8969	8.05523	0.00375953
	C3	20.5236	13.743	6.78069	0.00909512
Fig. 6B
EcR-A
Treatment		Target gene	Reference gene	Delta Ct	2^(-delta Ct)	Average	SE
VC	C1	22.2539	13.0623	9.1916	0.00171023	0.000861991	9.98579e-05
	C2	23.2951	13.3065	9.98863	0.000984292
	C3	26.2232	15.8224	10.4008	0.000739691
NAA_OE	T1	26.2319	15.7547	10.4772	0.000701513	0.00202821	0.000272333
	T2	21.9885	13.2626	8.72593	0.00236175
	T3	23.1243	13.9195	9.20478	0.00169467
Mutant_NAA_OE	T1	33.1567	27.8881	5.26857	0.025942	0.00931242	0.00833327
	T2	32.6452	23.6494	8.99575	0.00195888
	T3	28.577	13.8319	14.7452	3.64138e-05
EcR-B
Treatment		Target gene	Reference gene	Delta Ct	2^(-delta Ct)	Average	SE
VC	C1	20.2215	13.0623	7.15912	0.00699667	0.00570574	0.000686996
	C2	20.8213	13.3065	7.51484	0.00546773
	C3	23.5701	15.8224	7.74768	0.00465282
NAA_OE	T1	22.9305	15.7547	7.17584	0.00691605	0.00455344	0.00128086
	T2	21.8981	13.2626	8.63546	0.00251459
	T3	21.8047	13.9195	7.88524	0.00422967
Mutant_NAA_OE	T1	21.9023	14.8881	7.01421	0.00773594	0.0045181	0.00172156
	T2	22.626	14.6494	7.97662	0.00397008
	T3	22.9115	13.8319	9.07959	0.00184829

## Sheet: Fig. 7
Fig. 7A
	E75
	Treatment		Target gene	Reference gene	Delta Ct	2^(-delta Ct)	Average	SE
DMSO	dsmalE	C1	15.4	13.0623	2.33766	0.197831	0.176513	0.0107355
		C2	16.523	13.3065	3.21651	0.10758
		C3	17.98	15.8224	2.15761	0.224128
	dsSRC	T1	18.984	13.0623	5.92166	0.0164969	0.0547721	0.0298632
		T2	17.41	13.3065	4.10351	0.0581728
		T3	19.302	15.8224	3.47961	0.0896466
	dsNAA40	T1	20.409	15.7547	4.65431	0.0397113	0.0682507	0.032927
		T2	17.747	13.2626	4.48438	0.0446753
		T3	16.974	13.9195	3.05451	0.120366
	dsSRC+dsNAA	T1	19.59	14.8881	4.7019	0.0384227	0.045341	0.00871104
		T2	18.284	14.6494	3.63459	0.0805154
		T3	19.703	13.8319	5.87112	0.0170851
20E	dsmalE	C1	13.4	14.0623	-0.662342	1.58265	0.814946	0.46292
		C2	14.923	13.6488	1.27419	0.413457
		C3	15.38	14.2239	1.15608	0.448732
	dsSRC	T1	14.984	13.0623	1.92166	0.263951	0.331238	0.0840739
		T2	15.41	13.4659	1.94412	0.259873
		T3	16.302	15.2124	1.08961	0.469889
	dsNAA40	T1	15.912	15.1547	0.757306	0.5916	0.39104	0.208327
		T2	14.162	13.1626	0.99938	0.500215
		T3	16.74	13.1195	3.62051	0.0813054
	dsSRC+dsNAA	T1	15.19	14.2381	0.95189	0.516955	0.365594	0.102574
		T2	16.08	14.4094	1.67059	0.314124
		T3	15.23	13.3179	1.91212	0.265702
	E74 expression
	Treatment		Target gene	Reference gene	Delta Ct	2^(-delta Ct)	Average	SE
DMSO	dsmalE	C1	20.1124	13.0623	7.05004	0.00754619	0.0139073	0.00566028
		C2	20.1059	13.3065	6.79939	0.00897799
		C3	21.133	15.8224	5.31057	0.0251976
	dsSRC	T1	20.212	13.0623	8.07062	0.00371964	0.00705482	0.00167287
		T2	20.11	13.3065	6.80351	0.00895239
		T3	22.702	15.8224	6.87961	0.00849243
	dsNAA40	T1	24.409	15.7547	8.65431	0.00248196	0.00332955	0.000505998
		T2	21.147	13.2626	7.88438	0.00423219
		T3	22.174	13.9195	8.25451	0.00327451
	dsSRC+dsNAA	T1	23.59	14.8881	8.7019	0.00240142	0.00229883	0.000573575
		T2	24.284	14.6494	9.63459	0.00125805
		T3	22.103	13.8319	8.27112	0.00323701
20E	dsmalE	C1	18.3724	14.0623	4.31004	0.0504139	0.0308495	0.00995847
		C2	19.0118	13.6488	5.36301	0.0242982
		C3	20.033	14.2239	5.80904	0.0178363
	dsSRC	T1	19.212	13.0623	6.97062	0.00797323	0.0126387	0.00244536
		T2	19.41	13.4659	5.94412	0.0162421
		T3	21.402	15.2124	6.18961	0.0137007
	dsNAA40	T1	20.719	15.1547	5.56431	0.0211338	0.0106818	0.0052279
		T2	20.747	13.1626	7.58438	0.00521044
		T3	20.574	13.1195	7.45451	0.00570125
	dsSRC+dsNAA	T1	20.09	14.2381	5.85189	0.0173143	0.0084	0.00449091
		T2	22.084	14.4094	7.67459	0.00489461
		T3	21.703	13.3179	8.38512	0.00299107
	HR3
	Treatment		Target gene	Reference gene	Delta Ct	2^(-delta Ct)	Average	SE
DMSO	dsmalE	C1	16.58	13.0623	3.51766	0.0873131	0.27039	0.120392
		C2	15.449	13.3065	2.14251	0.226485
		C3	16.83	15.8224	1.00761	0.49737
	dsSRC	T1	16.047	13.0623	2.98466	0.126336	0.0867944	0.023386
		T2	17.768	13.3065	4.46151	0.045389
		T3	19.318	15.8224	3.49561	0.0886579
	dsNAA40	T1	18.58	15.7547	2.82531	0.141091	0.0698961	0.0356936
		T2	17.949	13.2626	4.68638	0.0388382
		T3	18.99	13.9195	5.07051	0.0297595
	dsSRC+dsNAA	T1	19.161	14.8881	4.2729	0.0517284	0.0482471	0.00186024
		T2	19.041	14.6494	4.39159	0.047643
		T3	18.294	13.8319	4.46212	0.0453699
20E	dsmalE	C1	14.18	14.0623	0.117658	0.921682	0.552082	0.186152
		C2	14.949	13.6488	1.30019	0.406073
		C3	15.83	14.2239	1.60608	0.328491
	dsSRC	T1	15.161	13.0623	2.09866	0.233475	0.261588	0.0625085
		T2	16.021	13.4659	2.55512	0.17015
		T3	16.604	15.2124	1.39161	0.38114
	dsNAA40	T1	16.314	15.1547	1.15931	0.447728	0.181764	0.133448
		T2	17.039	13.1626	3.87638	0.0680916
		T3	18.204	13.1195	5.08451	0.0294721
	dsSRC+dsNAA	T1	18.061	14.2381	3.82289	0.0706636	0.0613332	0.0226671
		T2	17.804	14.4094	3.39459	0.0950881
		T3	19.094	13.3179	5.77612	0.018248
Fig. 7B
	E75
	Treatment		Target gene	Reference gene	Delta Ct	2^(-delta Ct)	Average	SE
DMSO	VC	C1	19.6	14.6494	4.95059	0.0323388	0.0311908	0.00537797
		C2	19.823	13.8319	5.99112	0.0157215
		C3	20.28	15.8224	4.45761	0.0455121
	SRC_OE	T1	18.984	14.8881	4.0959	0.0584806	0.0954524	0.0110458
		T2	17.462	14.6494	2.81259	0.14234
		T3	19.302	15.7547	3.54731	0.0855371
	NAA40_OE	T1	17.409	13.2626	4.14638	0.0564697	0.0661123	0.00907506
		T2	17.047	13.0623	3.98466	0.0631682
		T3	16.974	13.3065	3.66751	0.0786989
	SRC_OE+NAA40_OE	T1	18.59	13.3065	5.28351	0.0256746	0.108596	0.00107992
		T2	17.674	15.8224	1.85161	0.277083
		T3	18.703	13.2626	5.44038	0.0230294
	NAA40_OE+dsSRC	T1	20.409	13.9195	6.48951	0.0111292	0.0130162	0.000964964
		T2	19.947	13.8319	6.11512	0.0144266
		T3	19.274	13.0623	6.21166	0.0134929
	SRC_OE+dsNAA40	T1	19.79	13.0623	6.72766	0.00943568	0.0190594	0.00684918
		T2	18.844	13.3065	5.53751	0.0215299
		T3	19.903	14.6494	5.25359	0.0262127
20E	VC	C1	18.241	13.8319	4.40912	0.0470676	0.161088	0.00371821
		C2	17.083	15.7547	1.32831	0.398236
		C3	17.982	13.2626	4.71938	0.0379599
	SRC_OE	T1	16.984	13.3065	3.67751	0.0781553	0.315826	0.0463855
		T2	16.384	15.8224	0.561608	0.677547
		T3	16.302	13.9195	2.38251	0.191776
	NAA40_OE	T1	16.109	14.8881	1.2209	0.429015	0.29301	0.0689049
		T2	17.047	14.6494	2.39759	0.189781
		T3	15.774	13.8319	1.94212	0.260234
	SRC_OE+NAA40_OE	T1	16.903	14.8881	2.0149	0.247432	0.292347	0.024542
		T2	16.284	14.6494	1.63459	0.322062
		T3	15.533	13.8319	1.70112	0.307547
	NAA40_OE+dsSRC	T1	18.959	15.7547	3.20431	0.108495	0.0911784	0.00484634
		T2	17.747	13.2626	4.48438	0.0446753
		T3	16.974	13.9195	3.05451	0.120366
	SRC_OE+dsNAA40	T1	16.19	13.0623	3.12766	0.114414	0.0820789	0.0188097
		T2	17.284	13.3065	3.97751	0.0634819
		T3	17.703	13.8319	3.87112	0.0683402
	E74
	Treatment		Target gene	Reference gene	Delta Ct	2^(-delta Ct)	Average	SE
DMSO	VC	C1	27.11	14.6494	12.4606	0.000177414	0.000212045	6.03129e-05
		C2	26.702	13.8319	12.8701	0.00013357
		C3	27.409	15.8224	11.5866	0.00032515
	SRC_OE	T1	24.1238	14.8881	9.23567	0.00165877	0.00297468	0.00177664
		T2	24.2879	14.6494	9.63851	0.00125464
		T3	23.133	15.7547	7.37827	0.00601063
	NAA40_OE	T1	20.7923	13.2626	7.52967	0.00541183	0.0039078	0.000399328
		T2	22.119	13.0623	9.05666	0.00187791
		T3	21.1238	13.3065	7.81728	0.00443367
	SRC_OE+NAA40_OE	T1	21.147	13.3065	7.84051	0.00436285	0.00579554	0.00146339
		T2	22.174	15.8224	6.35161	0.0122455
		T3	23.59	13.2626	10.3274	0.000778303
	NAA40_OE+dsSRC	T1	19.0118	13.9195	5.09232	0.0293129	0.0189969	0.00621648
		T2	20.033	13.8319	6.20108	0.0135921
		T3	19.212	13.0623	6.14963	0.0140857
	SRC_OE+dsNAA40	T1	21.747	13.0623	8.68466	0.00243029	0.00956714	0.00840817
		T2	21.574	13.3065	8.26751	0.00324512
		T3	20.09	14.6494	5.44059	0.023026
20E	VC	C1	19.41	13.8319	5.57812	0.0209324	0.0155261	0.0062211
		C2	21.402	15.7547	5.64731	0.0199522
		C3	20.719	13.2626	7.45638	0.00569385
	SRC_OE	T1	18.3724	13.3065	5.06589	0.0298549	0.0372589	0.0062918
		T2	19.7118	15.8224	3.88942	0.0674787
		T3	20.033	13.9195	6.11347	0.0144432
	NAA40_OE	T1	16.109	14.8881	1.2209	0.429015	0.29301	0.0689049
		T2	17.047	14.6494	2.39759	0.189781
		T3	15.774	13.8319	1.94212	0.260234
	SRC_OE+NAA40_OE	T1	16.903	14.8881	2.0149	0.247432	0.292347	0.024542
		T2	16.284	14.6494	1.63459	0.322062
		T3	15.533	13.8319	1.70112	0.307547
	NAA40_OE+dsSRC	T1	18.959	15.7547	3.20431	0.108495	0.0933928	0.00484634
		T2	17.547	13.2626	4.28438	0.0513184
		T3	16.974	13.9195	3.05451	0.120366
	SRC_OE+dsNAA40	T1	16.389	13.0623	3.32666	0.0996727	0.091722	0.00245561
		T2	17.147	13.3065	3.84051	0.0698057
		T3	17.074	13.8319	3.24212	0.105688
	Hr3
	Treatment		Target gene	Reference gene	Delta Ct	2^(-delta Ct)	Average	SE
DMSO	VC	C1	16.047	14.6494	1.39759	0.379562	0.193091	0.100095
		C2	17.768	13.8319	3.93612	0.0653295
		C3	18.718	15.8224	2.89561	0.13438
	SRC_OE	T1	17.58	14.8881	2.6919	0.15476	0.264758	0.0722115
		T2	16.349	14.6494	1.69959	0.307873
		T3	17.347	15.7547	1.59231	0.331641
	NAA40_OE	T1	15.109	13.2626	1.84638	0.278089	0.354696	0.1042
		T2	15.047	13.0623	1.98466	0.252673
		T3	14.2134	13.3065	0.906912	0.533325
	SRC_OE+NAA40_OE	T1	16.047	13.3065	2.74051	0.149632	0.285759	0.0331534
		T2	16.468	15.8224	0.645608	0.639224
		T3	17.132	13.2626	3.86938	0.0684228
	NAA40_OE+dsSRC	T1	20.197	13.9195	6.27751	0.0128909	0.0184257	0.00247363
		T2	19.247	13.8319	5.41512	0.0234361
		T3	18.784	13.0623	5.72166	0.01895
	SRC_OE+dsNAA40	T1	19.79	13.0623	6.72766	0.00943568	0.0154711	0.00684918
		T2	19.844	13.3065	6.53751	0.010765
		T3	19.903	14.6494	5.25359	0.0262127
20E	VC	C1	16.78	13.8319	2.94812	0.129577	0.429981	0.0184616
		C2	15.649	15.7547	-0.105694	1.07601
		C3	16.83	13.2626	3.56738	0.0843552
	SRC_OE	T1	14.18	13.3065	0.873512	0.545817	0.925089	0.114235
		T2	14.849	15.8224	-0.973392	1.96345
		T3	15.83	13.9195	1.91051	0.265999
	NAA40_OE	T1	14.349	14.8881	-0.539102	1.45307	0.764083	0.430725
		T2	15.83	14.6494	1.18059	0.441171
		T3	15.161	13.8319	1.32912	0.398011
	SRC_OE+NAA40_OE	T1	14.903	14.8881	0.0148984	0.989726	1.16939	0.098168
		T2	14.284	14.6494	-0.365408	1.28825
		T3	13.533	13.8319	-0.298879	1.23019
	NAA40_OE+dsSRC	T1	16.459	15.7547	0.704306	0.613738	0.286453	0.176076
		T2	17.247	13.2626	3.98438	0.0631804
		T3	16.374	13.9195	2.45451	0.18244
	SRC_OE+dsNAA40	T1	16.01	13.0623	2.94766	0.129618	0.271216	0.108896
		T2	15.104	13.3065	1.79751	0.28767
		T3	15.167	13.8319	1.33512	0.396359

## Sheet: Fig. 8
Fig. 8A
E74 expression
Treatment		Target gene	Reference gene	Delta Ct	2^(-delta Ct)	Average	SE
dsmalE	C1	26.2518	16.199	10.0528	0.000941443	0.0019452	0.00115031
	C2	25.7424	17.8606	7.88177	0.00423984
	C3	26.7767	16.199	10.5777	0.000654324
dsART1	T1	22.1513	14.4949	7.65647	0.00495646	0.00817237	0.00160917
	T2	24.6113	17.9193	6.69198	0.00967193
	T3	22.5613	15.9013	6.66	0.00988872
E75 expression
Treatment		Target gene	Reference gene	Delta Ct	2^(-delta Ct)	Average	SE
dsmalE	C1	26.5183	16.199	10.3193	0.000782677	0.0012015	0.000291392
	C2	27.7424	17.8606	9.88177	0.00105996
	C3	25.3477	16.199	9.14868	0.00176187
dsART1	T1	23.1513	14.4949	8.65647	0.00247823	0.00291502	0.000439822
	T2	25.9611	17.9193	8.04181	0.00379466
	T3	24.5613	15.9013	8.66	0.00247218
Hr3 expression
Treatment		Target gene	Reference gene	Delta Ct	2^(-delta Ct)	Average	SE
dsmalE	C1	25.5183	16.199	9.3193	0.00156535	0.00210675	0.000308848
	C2	26.7424	17.8606	8.88177	0.00211992
	C3	24.767	16.199	8.56799	0.00263499
dsART1	T1	23.1513	14.4949	8.65647	0.00247823	0.00500397	0.00147575
	T2	24.9611	17.9193	7.04181	0.00758932
	T3	23.5613	15.9013	7.66	0.00494436
EcR-A expression
Treatment		Target gene	Reference gene	Delta Ct	2^(-delta Ct)	Average	SE
dsmalE	C1	25.5183	16.199	9.3193	0.00156535	0.00275181	0.000598094
	C2	26.1424	17.8606	8.28177	0.0032132
	C3	24.367	16.199	8.16799	0.00347689
dsART1	T1	23.1513	14.4949	8.65647	0.00247823	0.00408618	0.000804586
	T2	25.6113	17.9193	7.69198	0.00483597
	T3	23.5613	15.9013	7.66	0.00494436
Fig. 8B
E74 expression
Treatment		Target gene	Reference gene	Delta Ct	2^(-delta Ct)	Average	SE
VC	C1	20.81	13.0623	7.74766	0.00465289	0.00695597	0.00365469
	C2	22.202	13.3065	8.89551	0.00209983
	C3	21.969	15.8224	6.14661	0.0141152
dsART1	T1	20.067	13.0623	7.00466	0.00778731	0.0122926	0.00391948
	T2	20.104	13.3065	6.79751	0.0089897
	T3	21.459	15.8224	5.63661	0.0201007
dsART1+NAA40_OE	C1	20.724	15.7547	4.96931	0.031922	0.0171411	0.00745269
	C2	20.213	13.2626	6.95038	0.00808588
	C3	20.3724	13.9195	6.45288	0.0114153
NAA40_OE	T1	20.9182	14.8881	6.03006	0.0153028	0.0108909	0.00232909
	T2	21.2962	14.6494	6.64684	0.00997933
	T3	20.912	13.8319	7.08009	0.00739062
E75 expression
Treatment		Target gene	Reference gene	Delta Ct	2^(-delta Ct)	Average	SE
VC	C1	25.869	13.0623	12.8067	0.000139576	0.000173528	2.42713e-05
	C2	25.912	13.3065	12.6055	0.000160459
	C3	27.969	15.8224	12.1466	0.00022055
dsART1	T1	24.189	13.0623	11.1267	0.000447242	0.000791072	0.000493601
	T2	25.902	13.3065	12.5955	0.000161575
	T3	24.969	15.8224	9.14661	0.0017644
dsART1+NAA40_OE	C1	25.724	15.7547	9.96931	0.000997562	0.000443824	0.000276947
	C2	25.913	13.2626	12.6504	0.000155545
	C3	26.3724	13.9195	12.4529	0.000178365
NAA40_OE	T1	25.604	14.8881	10.7159	0.000594557	0.000394677	0.000119932
	T2	25.903	14.6494	11.2536	0.000409573
	T3	26.2724	13.8319	12.4405	0.000179902
Hr3 expression
Treatment		Target gene	Reference gene	Delta Ct	2^(-delta Ct)	Average	SE
VC	C1	21.41	13.0623	8.34766	0.00306976	0.00445566	0.00219134
	C2	22.642	13.3065	9.33551	0.00154786
	C3	22.659	15.8224	6.83661	0.00874936
dsART1	T1	21.677	13.0623	8.61466	0.00255111	0.00652034	0.00210265
	T2	20.404	13.3065	7.09751	0.0073019
	T3	22.509	15.8224	6.68661	0.00970802
dsART1+NAA40_OE	C1	22.724	15.7547	6.96931	0.0079805	0.00916057	0.0011278
	C2	20.213	13.2626	6.95038	0.00808588
	C3	20.3724	13.9195	6.45288	0.0114153
NAA40_OE	T1	20.9182	14.8881	6.03006	0.0153028	0.0102664	0.00252667
	T2	21.5962	14.6494	6.94684	0.00810574
	T3	20.912	13.8319	7.08009	0.00739062
EcR-A expression
Treatment		Target gene	Reference gene	Delta Ct	2^(-delta Ct)	Average	SE
VC	C1	21.41	13.0623	8.34766	0.00306976	0.00788806	0.00480533
	C2	21.642	13.3065	8.33551	0.00309571
	C3	21.659	15.8224	5.83661	0.0174987
dsART1	T1	21.677	13.0623	8.61466	0.00255111	0.00975635	0.00502078
	T2	20.404	13.3065	7.09751	0.0073019
	T3	21.509	15.8224	5.68661	0.019416
dsART1+NAA40_OE	C1	21.724	15.7547	5.96931	0.015961	0.0190658	0.00300006
	C2	19.213	13.2626	5.95038	0.0161718
	C3	19.2377	13.9195	5.3182	0.0250647
NAA40_OE	T1	20.9182	14.8881	6.03006	0.0153028	0.0214469	0.00309384
	T2	19.9625	14.6494	5.31308	0.0251538
	T3	19.2197	13.8319	5.3878	0.0238842
Fig. 8D (ChiP assay)
HSP90
	Raw Ct Values	AVERAGE Triplicate Ct	Adjusted Input	Final Normalized Input 100*2^((Adjusted Input) - (Ct IP))	Background Subtraction (Ct IP- Ct IgG)	Final Fold Enrichment (2-ΔΔCt)
MD_Input 1	7.89284	7.46692	4.14692
MD_Input 2	7.13708
MD_Input 3	7.37082
MD_IgG 1	21.4516	20.759		0.000998281	0	1
MD_IgG 2	20.3738
MD_IgG 3	20.4516
MD-Arg3_1	20.4516	21.0924		0.000792336	0.333333	0.793701
MD-Arg3_2	21.3738
MD-Arg_3	21.4516
ART_Input 1	7.89284	7.46692	4.14692
ART_Input 2	7.13708
ART_Input 3	7.37082
ART_IgG 1	20.4516	20.759		0.000998281	0	1
ART_IgG 2	20.3738
ART_IgG 3	21.4516
ART-Arg_1	20.4516	20.9761		0.000858833	0.217069	0.860312
ART-Arg3_2	20.7383
ART-Arg3_3	21.7383
dsNA_Input 1	8.33311	8.01627	4.69627
dsNA_Input 2	8.34487
dsNA_Input 3	7.37082
dsNA_IgG 1	21.2642	21.1824		0.00108936	0	1
dsNA_IgG 2	21.6416
dsNA_IgG 3	20.6416
dsNA-Arg_1	21.3516	21.2155		0.000727543	0.0330169	0.977374
dsNA-Arg_2	20.3738
dsNA-Arg_3	21.9209
NE_OE_Input 1	8.89284	8.80025	5.48025
NE_OE_Input 2	9.13708
NE_OE_Input 3	8.37082
NE_OE_IgG 1	21.4516	21.0924		0.00199656	0	1
NE_OE_IgG 2	20.3738
NE_OE_IgG 3	21.4516
NE_OE-Arg3_1	21.4516	21.4257		0.00158467	0.333333	0.793701
NE_OE-Arg3_2	21.3738
NE_OE-Arg3_3	21.4516
dsART+NA_OE_Input 1	7.89284	7.46692	4.14692
dsART+NA_OE_Input 2	7.13708
dsART+NA_OE_Input 3	7.37082
dsART+NA_OE_IgG 1	21.3516	21.0624		3.43539	0	1
dsART+NA_OE_IgG 2	20.3738
dsART+NA_OE_IgG 3	21.4616
dsART+NA_OE-Arg3_1	20.5164	20.9021		3.83897	-0.160243	1.11748
dsART+NA_OE-Arg3_2	20.7383
dsART+NA_OE-Arg3_3	21.4516
E74
	Raw Ct Values	AVERAGE Triplicate Ct	Adjusted Input	Final Normalized Input 100*2^((Adjusted Input) - (Ct IP))	Background Subtraction (Ct IP- Ct IgG)	Final Fold Enrichment (2-ΔΔCt)
MD_Input 1	8.92842	8.59002	5.27002
MD_Input 2	8.17082
MD_Input 3	8.67082
MD_IgG 1	20.4516	20.0924		0.00345166	0	1
MD_IgG 2	20.1738
MD_IgG 3	19.6516
MD-Arg3_1	17.5164	17.4755		0.0211724	-2.61682	6.13398
MD-Arg3_2	17.3938
MD-Arg_3	17.5164
NA-Arg_3	19.9209
ART_Input 1	8.92842	8.59002	5.27002
ART_Input 2	8.17082
ART_Input 3	8.67082
ART_IgG 1	21.5164	20.514		0.00257702	0	1
ART_IgG 2	20.3738
ART_IgG 3	19.6516
ART-Arg_1	19.164	18.8997		0.00788968	-1.61426	3.06155
ART-Arg3_2	19.0834
ART-Arg3_3	18.4516
dsNA_Input 1	8.33311	8.01627	4.69627
dsNA_Input 2	8.34487
dsNA_Input 3	7.37082
dsNA_IgG 1	20.6416	20.6187		0.00239656	0	1
dsNA_IgG 2	20.573
dsNA_IgG 3	20.6416
dsNA-Arg_1	18.1516	17.5245		0.0204666	-3.09424	8.54002
dsNA-Arg_1	17.0383
dsNA-Arg_2	17.3834
NE_OE_Input 1	8.33311	8.01627	4.69627
NE_OE_Input 2	8.34487
NE_OE_Input 3	7.37082
NE_OE_IgG 1	21.2642	21.5491		0.0012575	0	1
NE_OE_IgG 2	21.6416
NE_OE_IgG 3	21.7416
NE_OE-Arg3_1	18.8516	19.126		0.0067444	-2.42313	5.36333
NE_OE-Arg3_2	18.9383
NE_OE-Arg3_3	19.5879
dsART+NA_OE_Input 1	8.33311	8.01627	4.69627
dsART+NA_OE_Input 2	8.34487
dsART+NA_OE_Input 3	7.37082
dsART+NA_OE_IgG 1	20.2642	20.5158		0.00172924	0	1
dsART+NA_OE_IgG 2	20.6416
dsART+NA_OE_IgG 3	20.6416
dsART+NA_OE-Arg3_1	19.5164	19.1545		0.00444258	-1.36125	2.56909
dsART+NA_OE-Arg3_2	18.7383
dsART+NA_OE-Arg3_3	19.2088
E75
	Raw Ct Values	AVERAGE Triplicate Ct	Adjusted Input	Final Normalized Input 100*2^((Adjusted Input) - (Ct IP))	Background Subtraction (Ct IP- Ct IgG)	Final Fold Enrichment (2-ΔΔCt)
MD_Input 1	8.28418	8.56689	5.24689
MD_Input 2	8.70824
MD_Input 3	8.70824
MD_IgG 1	20.5164	20.1689		0.00322131	0	1
MD_IgG 2	20.4738
MD_IgG 3	19.5164
MD-Arg3_1	18.5164	18.1422		0.0131256	-2.02667	4.07462
MD-Arg3_2	18.3938
MD-Arg_3	17.5164
NA-Arg_3	19.9209
ART_Input 1	8.92842	8.59002	5.27002
ART_Input 2	8.17082
ART_Input 3	8.67082
ART_IgG 1	20.5164	20.1806		0.00324684	0	1
ART_IgG 2	20.3738
ART_IgG 3	19.6516
ART-Arg_1	19.6405	19.144		0.00666048	-1.03659	2.05137
ART-Arg3_2	19.34
ART-Arg3_3	18.4516
dsNA_Input 1	8.33311	8.01627	4.69627
dsNA_Input 2	8.34487
dsNA_Input 3	7.37082
dsNA_IgG 1	20.6416	20.952		0.00187189	0	1
dsNA_IgG 2	21.573
dsNA_IgG 3	20.6416
dsNA-Arg_1	18.1516	18.308		0.0117008	-2.64404	6.25079
dsNA-Arg_1	19.0383
dsNA-Arg_2	17.734
NE_OE_Input 1	8.33311	8.01627	4.69627
NE_OE_Input 2	8.34487
NE_OE_Input 3	7.37082
NE_OE_IgG 1	21.2642	21.5491		0.0012575	0	1
NE_OE_IgG 2	21.6416
NE_OE_IgG 3	21.7416
NE_OE-Arg3_1	19.5164	19.778		0.00429193	-1.77106	3.41306
NE_OE-Arg3_2	19.9383
NE_OE-Arg3_3	19.8794
dsART+NA_OE_Input 1	8.33311	8.01627	4.69627
dsART+NA_OE_Input 2	8.34487
dsART+NA_OE_Input 3	7.37082
dsART+NA_OE_IgG 1	20.2642	20.4405		0.00182187	0	1
dsART+NA_OE_IgG 2	20.4157
dsART+NA_OE_IgG 3	20.6416
dsART+NA_OE-Arg3_1	19.7164	19.2963		0.00402661	-1.14414	2.21015
dsART+NA_OE-Arg3_2	18.9638
dsART+NA_OE-Arg3_3	19.2088
HR3
	Raw Ct Values	AVERAGE Triplicate Ct	Adjusted Input	Final Normalized Input 100*2^((Adjusted Input) - (Ct IP))	Background Subtraction (Ct IP- Ct IgG)	Final Fold Enrichment (2-ΔΔCt)
MD_Input 1	7.89284	7.46692	4.14692
MD_Input 2	7.13708
MD_Input 3	7.37082
MD_IgG 1	21.4516	20.759		0.000998281	0	1
MD_IgG 2	20.3738
MD_IgG 3	20.4516
MD-Arg3_1	18.5164	18.1422		0.00612344	-2.61682	6.13398
MD-Arg3_2	18.3938
MD-Arg_3	17.5164
NA-Arg_3	19.9209
ART_Input 1	8.92842	8.59002	5.27002
ART_Input 2	8.17082
ART_Input 3	8.67082
ART_IgG 1	20.5164	20.2806		0.00302941	0	1
ART_IgG 2	20.3738
ART_IgG 3	19.9516
ART-Arg_1	19.0405	18.5307		0.0101892	-1.74993	3.36343
ART-Arg3_2	18.1
ART-Arg3_3	18.4516
dsNA_Input 1	8.33311	8.01627	4.69627
dsNA_Input 2	8.34487
dsNA_Input 3	7.37082
dsNA_IgG 1	20.6416	20.952		0.000873285	0	1
dsNA_IgG 2	21.573
dsNA_IgG 3	20.6416
dsNA-Arg_1	18.1516	18.0897		0.00635053	-2.86235	7.272
dsNA-Arg_1	18.3834
dsNA-Arg_2	17.734
NE_OE_Input 1	8.33311	8.01627	4.69627
NE_OE_Input 2	8.34487
NE_OE_Input 3	7.37082
NE_OE_IgG 1	21.2642	21.4738		0.00132486	0	1
NE_OE_IgG 2	21.6416
NE_OE_IgG 3	21.5157
NE_OE-Arg3_1	19.7164	19.8447		0.00409811	-1.62912	3.09324
NE_OE-Arg3_2	19.9383
NE_OE-Arg3_3	19.8794
dsART+NA_OE_Input 1	8.33311	8.01627	4.69627
dsART+NA_OE_Input 2	8.34487
dsART+NA_OE_Input 3	7.37082
dsART+NA_OE_IgG 1	20.2642	20.4405		0.00182187	0	1
dsART+NA_OE_IgG 2	20.4157
dsART+NA_OE_IgG 3	20.6416
dsART+NA_OE-Arg3_1	19.7164	19.2963		0.00402661	-1.14414	2.21015
dsART+NA_OE-Arg3_2	18.9638
dsART+NA_OE-Arg3_3	19.2088
EcR
	Raw Ct Values	AVERAGE Triplicate Ct	Adjusted Input	Final Normalized Input 100*2^((Adjusted Input) - (Ct IP))	Background Subtraction (Ct IP- Ct IgG)	Final Fold Enrichment (2-ΔΔCt)
MD_Input 1	8.28418	8.56689	5.24689
MD_Input 2	8.70824
MD_Input 3	8.70824
MD_IgG 1	20.5164	20.257		0.00303033	0	1
MD_IgG 2	20.7383
MD_IgG 3	19.5164
MD-Arg3_1	19.1164	18.3422		0.0114265	-1.91484	3.77071
MD-Arg3_2	18.3938
MD-Arg_3	17.5164
NA-Arg_3	19.9209
ART_Input 1	8.92842	8.59002	5.27002
ART_Input 2	8.17082
ART_Input 3	8.67082
ART_IgG 1	20.6164	20.314		0.00296022	0	1
ART_IgG 2	20.3738
ART_IgG 3	19.9516
ART-Arg_1	19.2047	19.0321		0.00719773	-1.28184	2.43149
ART-Arg3_2	19.44
ART-Arg3_3	18.4516
dsNA_Input 1	8.33311	8.01627	4.69627
dsNA_Input 2	8.34487
dsNA_Input 3	7.37082
dsNA_IgG 1	20.6416	20.952		0.00187189	0	1
dsNA_IgG 2	21.573
dsNA_IgG 3	20.6416
dsNA-Arg_1	19.0516	18.608		0.00950399	-2.34404	5.07722
dsNA-Arg_2	19.0383
dsNA-Arg_3	17.734
NE_OE_Input 1	8.33311	8.01627	4.69627
NE_OE_Input 2	8.34487
NE_OE_Input 3	7.37082
NE_OE_IgG 1	21.2642	21.3824		0.0014115	0	1
NE_OE_IgG 2	21.1416
NE_OE_IgG 3	21.7416
NE_OE-Arg3_1	19.7164	19.7447		0.00439225	-1.63773	3.11176
NE_OE-Arg3_2	19.6383
NE_OE-Arg3_3	19.8794
dsART+NA_OE_Input 1	8.33311	8.01627	4.69627
dsART+NA_OE_Input 2	8.34487
dsART+NA_OE_Input 3	7.37082
dsART+NA_OE_IgG 1	20.2642	20.4072		0.00186446	0	1
dsART+NA_OE_IgG 2	20.3157
dsART+NA_OE_IgG 3	20.6416
dsART+NA_OE-Arg3_1	19.9164	19.363		0.00384477	-1.04414	2.06214
dsART+NA_OE-Arg3_2	18.9638
dsART+NA_OE-Arg3_3	19.2088

## Sheet: Supplementary Fig. 1
Supplementary Fig. 1A
NAA40-50ng
Treatment	Replicates	Target gene	Reference gene	Delta Ct	Average Delta Ct	delta delta Ct	2^(-delta Ct)	Average	Normailzed	Average	STDEV	STDE
dsmalE	C1	23.9388	17.6889	6.24999		0.0685568	0.953591		0.910706
	C2	23.7088	16.9951	6.71367		0.532235	0.691483		0.660384	1	0.364545	0.182272
	C3	23.174	17.6604	5.51358		-0.667857	1.58871		1.51726
	C4	23.5194	17.2709	6.2485	6.18144	0.0670646	0.954578	1.04709	0.911648
dsNAA40-50ng	C1	24.02	16.8074	7.21263		1.03119	0.489306		0.4673
	C2	24.9301	17.1323	7.79787		1.61643	0.326141		0.311474	0.429308	0.0852247	0.0426124
	C3	24.07	16.7332	7.33677		1.15534	0.448961		0.42877
	C4	24.9511	17.8638	7.08736		0.905923	0.533691		0.509689
NAA40-100ng
Treatment	Replicates	Target gene	Reference gene	Delta Ct	Average Delta Ct	delta delta Ct	2^(-delta Ct)	Average	Normailzed	Average	STDEV	STDE
dsmalE	C1	24.0201	17.6889	6.33123		0.0991455	0.933586		0.920429
	C2	23.5538	16.9951	6.55865		0.326562	0.797435		0.786196	1	0.194584	0.097292
	C3	23.801	17.6604	6.14055		-0.09153	1.0655		1.05048
	C4	23.1688	17.2709	5.89791	6.23208	-0.334178	1.26066	1.01429	1.24289
dsNAA40-100ng	C1	25.0082	17.5728	7.43541		1.20332	0.434273		0.428153
	C2	25.9296	17.3684	8.56126		2.32918	0.198997		0.196193	0.350111	0.104393	0.0521964
	C3	25.0348	17.4727	7.56212		1.33004	0.397758		0.392152
	C4	24.6465	17.0539	7.59264		1.36055	0.389433		0.383944
NAA40-250ng
Treatment	Replicates	Target gene	Reference gene	Delta Ct	Average Delta Ct	delta delta Ct	2^(-delta Ct)	Average	Normailzed	Average	STDEV	STDE
dsmalE	C1	24.0529	17.6889	6.36406		0.163068	0.893124		0.867315
	C2	23.5539	16.9951	6.55874		0.357752	0.78038		0.757829	1	0.294614	0.147307
	C3	23.3071	17.6604	5.64666		-0.55433	1.46849		1.42605
	C4	23.5054	17.2709	6.2345	6.20099	0.0335108	0.97704	1.02976	0.948806
dsNAA40-250ng	C1	24.9812	17.32	7.66125		1.46025	0.363429		0.352927
	C2	25.0453	17.7839	7.26137		1.06038	0.479505		0.465648	0.325135	0.112064	0.0560318
	C3	25.1032	17.1064	7.99685		1.79586	0.288		0.279678
	C4	25.7873	17.323	8.46422		2.26323	0.208305		0.202286
NAA40-500ng
Treatment	Replicates	Target gene	Reference gene	Delta Ct	Average Delta Ct	delta delta Ct	2^(-delta Ct)	Average	Normailzed	Average	STDEV	STDE
dsmalE	C1	23.5606	17.6889	5.87177		-0.198288	1.14734		1.13407
	C2	23.2348	16.9951	6.23968		0.169622	0.889076		0.878794	1	0.174681	0.0873403
	C3	23.9963	17.6604	6.33586		0.265804	0.831735		0.822116
	C4	23.1038	17.2709	5.83292	6.07006	-0.237138	1.17865	1.0117	1.16502
dsNAA40-500ng	C1	24.76	17.1369	7.62308		1.55302	0.340795		0.336854
	C2	24.3785	16.6218	7.75665		1.68659	0.31066		0.307067	0.278448	0.0770375	0.0385187
	C3	24.32	16.5531	7.76692		1.69687	0.308455		0.304888
	C4	25.3011	16.6482	8.65291		2.58285	0.166911		0.164981
NAA40-1000ng
Treatment	Replicates	Target gene	Reference gene	Delta Ct	Average Delta Ct	delta delta Ct	2^(-delta Ct)	Average	Normailzed	Average	STDEV	STDE
dsmalE	C1	24.0133	17.6889	6.32443		0.238225	0.847788		0.816973
	C2	23.5346	16.9951	6.53951		0.45331	0.730365		0.703819	1	0.321358	0.160679
	C3	23.1755	17.6604	5.5151		-0.571103	1.48566		1.43166
	C4	23.2367	17.2709	5.96577	6.0862	-0.120432	1.08706	1.03772	1.04755
dsNAA40-1000ng	C1	25.0703	17.2307	7.83954		1.75333	0.296616		0.285835
	C2	25.3733	17.4659	7.90736		1.82115	0.282995		0.272709	0.253387	0.060081	0.0300405
	C3	26.0874	18.2737	7.81371		1.72751	0.301973		0.290997
	C4	26.0814	17.4404	8.64095		2.55474	0.170195		0.164009
Supplementary Fig. 1C
Treatments	No. of Larvae injected	No. of larvae dead	No. of pupae formed	No. of pupae dead	% Larval mortality	% Pupal mortality
dsmalE	10	1	9	0	10	0
dsNAA40-50ng	10	6	4	4	60	40
dsNAA40-100ng	10	7	3	3	70	30
dsNAA40-250ng	10	8	2	2	80	20
dsNAA40-500ng	10	8	2	2	80	20
dsNAA40-1000ng	10	10	0	0	100	0

## Sheet: Supplementary Fig. 3
Supplementary Fig. 3
NAA40
Treatment	Replicates	Target gene	Reference gene	Delta Ct	Average Delta Ct	delta delta Ct	2^(-delta Ct)	Average	Normailzed	Average	STDEV	STDE
dsmalE	C1	23.7737	17.9659	5.80786		5.80786	0.0178509		1.10345		0.15868	0.0793398
	C2	23.4128	17.1184	6.29442		6.29442	0.0127406		0.787557
	C3	23.8021	17.8105	5.99153		5.99153	0.015717		0.97154
	C4	23.2537	17.4897	5.76407	5.96447	5.76407	0.018401	0.0161774	1.13745	1
dsNAA40	C1	25.081	17.2356	7.84541		7.84541	0.00434808		0.268775		0.0583573	0.0291786
	C2	25.3731	17.5278	7.84537		7.84537	0.00434819		0.268782
	C3	25.9407	17.2222	8.71848		8.71848	0.00237398		0.146747
	C4	25.3967	17.4337	7.96306		7.96306	0.00400757		0.247727	0.233008
Shadow
Treatment	Replicates	Target gene	Reference gene	Delta Ct	Average Delta Ct	delta delta Ct	2^(-delta Ct)	Average	Normailzed	Average	STDEV	STDE
dsmalE	C1	25.7064	17.9659	7.74053		-0.306287	1.23652		1.20573		0.322695	0.161348
	C2	25.9004	17.1184	8.78202		0.735201	0.600734		0.585775
	C3	25.1214	17.4897	7.63176		-0.415056	1.33335		1.30015
	C4	25.5966	17.4474	8.14912	8.07586	0.102306	0.931543	1.02554	0.908346	1
dsNAA40	C1	25.3304	17.2356	8.09479		0.0479749	0.967293		0.943206		0.211245	0.105623
	C2	25.6454	17.5278	8.11758		0.070758	0.952138		0.928428
	C3	24.764	17.2222	7.54186		-0.504954	1.41908		1.38374
	C4	25.3304	17.4337	7.89671		-0.150105	1.10965		1.08202	1.08435
Phantom
Treatment	Replicates	Target gene	Reference gene	Delta Ct	Average Delta Ct	delta delta Ct	2^(-delta Ct)	Average	Normailzed	Average	STDEV	STDE
dsmalE	C1	26.0677	17.9659	8.1018		8.1018	0.00364012		0.96217		0.0368864	0.0212964
	C2	26.3067	18.2633	8.04333		8.04333	0.00379067		1.00196
	C3	25.4428	17.4474	7.99533	8.04682	7.99533	0.00391893	0.00378324	1.03586	1
dsNAA40	C1	25.4258	17.2356	8.19019		8.19019	0.00342379		0.904988		0.496091	0.286418
	C2	24.6503	17.5278	7.12251		7.12251	0.00717648		1.89691
	C3	25.0136	17.4337	7.57999		7.57999	0.00522631		1.38144	1.39445

## Sheet: Supplementary Fig. 4
Supplementary Fig. 4D
H4K5	H4K5				β-ACTIN
	Area	Mean Intensity	Min	Max	Area	Mean Intensity	Min	Max	Normalised	Fold change
dsmalE	0.028	28378	14769	65535	0.018	24635.8	0	65535	1.1519	1
dsNAA40	0.027	22166.8	17303	65535	0.018	20647.2	0	65535	1.0736	0.932026
H4K8	H4K8				β-ACTIN
	Area	Mean Intensity	Min	Max	Area	Mean Intensity	Min	Max	Normalised	Fold change
dsmalE	0.016	87984	14769	65535	0.026	24635.8	0	65535	3.57138	1
dsNAA40	0.017	94952	17303	65535	0.028	21647.2	0	65535	4.38635	1.22819
H4K8	H4K12				β-ACTIN
	Area	Mean Intensity	Min	Max	Area	Mean Intensity	Min	Max	Normalised	Fold change
dsmalE	0.0296	32378	14769	65535	0.024	24635.8	0	65535	1.31427	1
dsNAA40	0.027	29066.8	17303	65535	0.028	21647.2	0	65535	1.34276	1.02168

[truncated: 4 more sheets: Supplementary Fig. 5, Supplementary Fig. 7, Supplementary Fig. 8, Supplementary Fig. 9]
